# Supplementary material for: Circulating mRNAs and miRNAs as candidate markers for the diagnosis and prognosis of prostate cancer
Source: PLoS One. 2017 Sep 14;12(9):e0184094. doi: 10.1371/journal.pone.0184094 (PMC5598937; doi:10.1371/journal.pone.0184094)
Supplement: S2 Table — (XLSX) [file pone.0184094.s002.xlsx]

## Sheet: Plan1
Table S2 The 2267 differentially expressed genes in the in silico analysis
Gene symbol	Parametric P-value	FDR	Geom mean of intensities in class Tumor	Geom mean of intensities in class Normal	Fold-change
DLX1	< 1e-07	< 1e-07	267.44	6.49	41.22
PCA3	< 1e-07	< 1e-07	3323.87	109.74	30.29
TDRD1	< 1e-07	< 1e-07	102.28	6.35	16.1
SLC45A2	< 1e-07	< 1e-07	38.77	2.57	15.11
ZIC2	< 1e-07	< 1e-07	34.3	2.37	14.46
DLX2	< 1e-07	< 1e-07	35.65	2.51	14.21
HOXC6	< 1e-07	< 1e-07	215.66	15.74	13.7
NKX2-3	< 1e-07	< 1e-07	20.24	1.81	11.17
FOXD1	< 1e-07	< 1e-07	44.41	5.19	8.55
OR51E2	< 1e-07	< 1e-07	6994.5	818.76	8.54
AMACR	< 1e-07	< 1e-07	7492.86	884.23	8.47
SLIT1	< 1e-07	< 1e-07	212.4	25.4	8.36
COL10A1	< 1e-07	< 1e-07	64.88	7.87	8.25
HOXC4	< 1e-07	< 1e-07	77.51	9.52	8.14
ZIC5	< 1e-07	< 1e-07	12.98	1.6	8.12
GAL	< 1e-07	< 1e-07	41.57	5.26	7.91
SIM2	< 1e-07	< 1e-07	1450.09	184.79	7.85
ONECUT2	< 1e-07	< 1e-07	102.87	13.33	7.72
TGM3	< 1e-07	< 1e-07	166.9	22.81	7.32
ACSM1	< 1e-07	< 1e-07	840.14	115.31	7.29
HPN	< 1e-07	< 1e-07	4828.04	666.24	7.25
TARP	< 1e-07	< 1e-07	9205.8	1295.2	7.11
UGT2B4	< 1e-07	< 1e-07	28.61	4.03	7.1
LOC100130872	< 1e-07	< 1e-07	650.38	92.3	7.05
FOLH1B	< 1e-07	< 1e-07	106.83	15.19	7.03
PHGR1	< 1e-07	< 1e-07	22.76	3.32	6.85
MNX1	< 1e-07	< 1e-07	25.24	3.9	6.47
COMP	< 1e-07	< 1e-07	491.15	76.32	6.44
APOF	< 1e-07	< 1e-07	121.46	18.89	6.43
MMP26	< 1e-07	< 1e-07	13.92	2.21	6.31
FOLH1	< 1e-07	< 1e-07	9707.39	1540	6.3
HOXC5	< 1e-07	< 1e-07	23.13	3.74	6.18
ANKRD34B	< 1e-07	< 1e-07	25.49	4.17	6.12
CST2	< 1e-07	< 1e-07	41.19	6.86	6
GLYATL1	< 1e-07	< 1e-07	976.24	162.89	5.99
LOC145837	< 1e-07	< 1e-07	428.6	71.82	5.97
ADAM2	< 1e-07	< 1e-07	9.66	1.65	5.84
DNAH5	< 1e-07	< 1e-07	658.68	113.09	5.82
LUZP2	< 1e-07	< 1e-07	474.22	82.04	5.78
ARHGDIG	< 1e-07	< 1e-07	26.44	4.65	5.68
CHIT1	< 1e-07	< 1e-07	78.38	14.46	5.42
BEND4	< 1e-07	< 1e-07	860.24	159.24	5.4
LOC100128675	< 1e-07	< 1e-07	11.25	2.11	5.34
LMX1B	< 1e-07	< 1e-07	28.37	5.31	5.34
SERPINA11	< 1e-07	< 1e-07	43.29	8.2	5.28
B3GNT6	4e-07	1.52e-06	25.49	4.86	5.24
MYBL2	< 1e-07	< 1e-07	88.42	17.06	5.18
NLRP12	< 1e-07	< 1e-07	28.79	5.57	5.17
HJURP	< 1e-07	< 1e-07	59.39	11.59	5.12
LOC728606	< 1e-07	< 1e-07	323.89	63.22	5.12
KLK15	< 1e-07	< 1e-07	84.09	16.78	5.01
INSM1	< 1e-07	< 1e-07	60.79	12.16	5
CGREF1	< 1e-07	< 1e-07	620.46	124.89	4.97
PRAC	< 1e-07	< 1e-07	1712.84	345.75	4.95
C2orf72	< 1e-07	< 1e-07	1000.23	207.15	4.83
FEV	< 1e-07	< 1e-07	244.25	51.42	4.75
EPHA10	< 1e-07	< 1e-07	202.77	42.77	4.74
KIF4A	< 1e-07	< 1e-07	54.69	11.6	4.72
MATK	< 1e-07	< 1e-07	121.6	25.86	4.7
UNC5A	< 1e-07	< 1e-07	57.31	12.25	4.68
OTX1	< 1e-07	< 1e-07	51.16	11.03	4.64
FFAR2	< 1e-07	< 1e-07	187.66	40.5	4.63
SPON2	< 1e-07	< 1e-07	13601.4	2950.02	4.61
DNAH8	< 1e-07	< 1e-07	171.46	37.27	4.6
CCDC78	< 1e-07	< 1e-07	40.22	8.83	4.55
TRPM8	< 1e-07	< 1e-07	8371.99	1864.66	4.49
MELK	< 1e-07	< 1e-07	36.78	8.22	4.48
TMEM178	< 1e-07	< 1e-07	460.68	102.9	4.48
SLCO1A2	< 1e-07	< 1e-07	30.22	6.88	4.39
MMP10	< 1e-07	< 1e-07	81.07	18.92	4.28
ATP8A2	< 1e-07	< 1e-07	22.26	5.2	4.28
GOLM1	< 1e-07	< 1e-07	25102.2	5875.83	4.27
ZNHIT2	< 1e-07	< 1e-07	218.51	51.31	4.26
TMSB15A	< 1e-07	< 1e-07	599.23	141.61	4.23
B3GAT1	< 1e-07	< 1e-07	554.25	131.23	4.22
NEK5	< 1e-07	< 1e-07	19.71	4.69	4.2
CCL18	< 1e-07	< 1e-07	36.24	8.64	4.2
STX19	< 1e-07	< 1e-07	182.01	43.45	4.19
BIRC5	< 1e-07	< 1e-07	49.37	11.78	4.19
CACNA1D	< 1e-07	< 1e-07	669.03	160.38	4.17
EPR1	< 1e-07	< 1e-07	55.56	13.38	4.15
SNHG3	< 1e-07	< 1e-07	82.16	20.03	4.1
UBE2C	< 1e-07	< 1e-07	60.07	14.7	4.09
APOC1	< 1e-07	< 1e-07	276.44	67.54	4.09
RRM2	< 1e-07	< 1e-07	131.3	32.15	4.08
NOX4	< 1e-07	< 1e-07	24.53	6.01	4.08
THBS4	< 1e-07	< 1e-07	921.92	226.23	4.08
CCDC108	< 1e-07	< 1e-07	46.93	11.54	4.07
DLGAP5	< 1e-07	< 1e-07	29	7.12	4.07
PAX1	< 1e-07	< 1e-07	7.04	1.74	4.04
NETO2	< 1e-07	< 1e-07	170.06	42.31	4.02
EN2	< 1e-07	< 1e-07	10.63	2.66	4
PCSK6	< 1e-07	< 1e-07	609.53	152.83	3.99
ELAVL2	< 1e-07	< 1e-07	38.54	9.65	3.99
PDIA2	< 1e-07	< 1e-07	12.37	3.1	3.99
FGL1	< 1e-07	< 1e-07	15.01	3.76	3.99
TFF3	< 1e-07	< 1e-07	1701.5	426.38	3.99
MOV10L1	< 1e-07	< 1e-07	27.59	6.93	3.98
MMP9	< 1e-07	< 1e-07	162.26	40.95	3.96
KCNG3	< 1e-07	< 1e-07	38.92	9.86	3.95
CENPA	< 1e-07	< 1e-07	17.15	4.37	3.92
SPDEF	< 1e-07	< 1e-07	14553.2	3776.21	3.85
PLA2G2A	2e-07	7.86e-07	9384.95	2446.88	3.84
ALOX15	2.6e-06	8.8e-06	35.64	9.27	3.84
ABCC4	< 1e-07	< 1e-07	11361.9	2964.29	3.83
CPNE7	< 1e-07	< 1e-07	71.17	18.62	3.82
HIST3H2A	< 1e-07	< 1e-07	199.21	52.29	3.81
BCL8	1.8e-06	6.24e-06	48.85	12.83	3.81
ARHGEF38	< 1e-07	< 1e-07	105.67	27.84	3.8
IRX4	< 1e-07	< 1e-07	226.89	59.72	3.8
C2CD4C	< 1e-07	< 1e-07	35.46	9.35	3.79
PRR16	< 1e-07	< 1e-07	324.04	85.58	3.79
MKI67	< 1e-07	< 1e-07	305.48	81.44	3.75
GDF15	< 1e-07	< 1e-07	6158.87	1646.69	3.74
EPHA8	< 1e-07	< 1e-07	7.62	2.04	3.74
UGT1A3	7.4e-06	2.33e-05	16.84	4.51	3.74
PAQR6	< 1e-07	< 1e-07	139.58	37.5	3.72
HAGHL	< 1e-07	< 1e-07	72.61	19.52	3.72
DNASE2B	< 1e-07	< 1e-07	148.67	39.96	3.72
CLEC18B	< 1e-07	< 1e-07	10.28	2.81	3.66
IQGAP3	< 1e-07	< 1e-07	50.79	13.91	3.65
RAP1GAP	< 1e-07	< 1e-07	2888.9	793.9	3.64
SMPDL3B	< 1e-07	< 1e-07	530.53	145.6	3.64
TROAP	< 1e-07	< 1e-07	35.04	9.63	3.64
GTSE1	< 1e-07	< 1e-07	35.65	9.9	3.6
FABP5	< 1e-07	< 1e-07	103.65	28.8	3.6
C19orf45	< 1e-07	< 1e-07	10.99	3.06	3.59
KLK2	< 1e-07	< 1e-07	126547	35348.8	3.58
CDC25C	< 1e-07	< 1e-07	14.3	4.02	3.56
TRPM4	< 1e-07	< 1e-07	9859.89	2779.86	3.55
HOXB13	< 1e-07	< 1e-07	13287.6	3738.08	3.55
NKAIN1	2e-07	7.86e-07	239.29	67.64	3.54
ROPN1B	< 1e-07	< 1e-07	27.05	7.67	3.53
TRIM36	< 1e-07	< 1e-07	1012.5	287.98	3.52
HMMR	< 1e-07	< 1e-07	52.21	14.86	3.51
LASS1	< 1e-07	< 1e-07	52.85	15.04	3.51
KIF20A	< 1e-07	< 1e-07	50.76	14.56	3.49
GHRHR	< 1e-07	< 1e-07	7.39	2.11	3.49
MS4A8B	< 1e-07	< 1e-07	232.78	66.6	3.49
SNHG4	< 1e-07	< 1e-07	17.76	5.1	3.48
CENPM	< 1e-07	< 1e-07	65.52	18.89	3.47
NCAPG	< 1e-07	< 1e-07	59.13	17.09	3.46
TMEM132A	< 1e-07	< 1e-07	985.55	286.58	3.44
LOC100129066	< 1e-07	< 1e-07	14.64	4.26	3.44
PDLIM5	< 1e-07	< 1e-07	23478.6	6845.46	3.43
AK5	< 1e-07	< 1e-07	129.27	37.65	3.43
F2RL2	< 1e-07	< 1e-07	22.51	6.59	3.42
PODXL2	< 1e-07	< 1e-07	2517.47	740.32	3.4
LOC100144604	< 1e-07	< 1e-07	40.59	11.93	3.4
FOXL2	< 1e-07	< 1e-07	19.67	5.79	3.4
CASKIN1	< 1e-07	< 1e-07	62.86	18.61	3.38
GNG13	< 1e-07	< 1e-07	9.34	2.77	3.38
KIAA0087	< 1e-07	< 1e-07	9.53	2.83	3.37
B4GALNT4	< 1e-07	< 1e-07	365.11	108.89	3.35
KIF18B	< 1e-07	< 1e-07	21.1	6.31	3.35
MCOLN2	< 1e-07	< 1e-07	64.01	19.16	3.34
MGC14436	< 1e-07	< 1e-07	8.9	2.67	3.33
MUC2	1.1e-06	3.94e-06	29.84	8.95	3.33
GCNT1	< 1e-07	< 1e-07	1522.9	458.68	3.32
SKA3	< 1e-07	< 1e-07	32.15	9.72	3.31
TMC5	< 1e-07	< 1e-07	1949.66	590.78	3.3
AMH	< 1e-07	< 1e-07	8.28	2.51	3.29
DAZ1	< 1e-07	< 1e-07	6.45	1.96	3.29
F5	< 1e-07	< 1e-07	754.68	229.63	3.29
ADRB1	< 1e-07	< 1e-07	617.5	188.41	3.28
SLC43A1	< 1e-07	< 1e-07	1656.01	504.89	3.28
UCN	< 1e-07	< 1e-07	10.23	3.12	3.28
NEK2	< 1e-07	< 1e-07	29.22	8.91	3.28
TWIST1	< 1e-07	< 1e-07	140.36	42.8	3.28
ISX	< 1e-07	< 1e-07	43.32	13.23	3.27
TBX1	< 1e-07	< 1e-07	248.01	76.05	3.26
BUB1B	< 1e-07	< 1e-07	60.42	18.62	3.25
FAM64A	< 1e-07	< 1e-07	24.78	7.62	3.25
BRSK2	2e-07	7.86e-07	35.19	10.84	3.25
TUBB4	< 1e-07	< 1e-07	125.07	38.66	3.24
FOXA1	< 1e-07	< 1e-07	9882.71	3058.19	3.23
TPX2	< 1e-07	< 1e-07	142.74	44.22	3.23
CDC20	< 1e-07	< 1e-07	75.84	23.53	3.22
F12	< 1e-07	< 1e-07	50.66	15.75	3.22
ASPN	< 1e-07	< 1e-07	188.88	58.92	3.21
HIST1H4E	< 1e-07	< 1e-07	12.69	3.96	3.21
OR51E1	3.5e-06	1.16e-05	1024.27	318.9	3.21
RNF157	< 1e-07	< 1e-07	377.42	117.93	3.2
SDS	< 1e-07	< 1e-07	51.3	16.08	3.19
C4orf48	< 1e-07	< 1e-07	19.94	6.27	3.18
TSPAN19	< 1e-07	< 1e-07	6.76	2.13	3.17
ERG	3.8e-06	1.25e-05	844.12	267.28	3.16
SDK1	< 1e-07	< 1e-07	1084.89	343.94	3.15
SFTPA2	< 1e-07	< 1e-07	880.46	279.32	3.15
CDC45	< 1e-07	< 1e-07	27.09	8.63	3.14
PRR7	< 1e-07	< 1e-07	51.4	16.43	3.13
GDF1	< 1e-07	< 1e-07	11.86	3.79	3.13
PTPRT	< 1e-07	4.08e-07	189.68	60.52	3.13
PLA2G7	< 1e-07	< 1e-07	936.77	300.55	3.12
ITGBL1	< 1e-07	< 1e-07	131.96	42.24	3.12
ANGPTL3	< 1e-07	4.08e-07	5.83	1.87	3.12
ASPHD1	< 1e-07	< 1e-07	105.33	33.85	3.11
SSPO	< 1e-07	< 1e-07	60.25	19.35	3.11
C19orf48	< 1e-07	< 1e-07	6512.32	2109.81	3.09
PLK1	< 1e-07	< 1e-07	62.75	20.37	3.08
LOC389332	7.9e-06	2.48e-05	27.21	8.84	3.08
C17orf93	< 1e-07	< 1e-07	282.63	92.03	3.07
PPM1E	< 1e-07	< 1e-07	297.63	96.86	3.07
FOXB2	< 1e-07	< 1e-07	3.88	1.26	3.07
CTNND2	< 1e-07	< 1e-07	294.17	95.98	3.06
SPC25	< 1e-07	< 1e-07	17.47	5.71	3.06
KLK3	< 1e-07	< 1e-07	372282	121498	3.06
VSTM2L	< 1e-07	< 1e-07	1732.5	566.22	3.06
PKMYT1	< 1e-07	< 1e-07	57.81	18.93	3.05
AURKB	< 1e-07	< 1e-07	28.16	9.23	3.05
KIAA1875	< 1e-07	< 1e-07	26.34	8.65	3.05
C12orf34	< 1e-07	< 1e-07	212.4	69.86	3.04
PTCHD2	< 1e-07	< 1e-07	42.86	14.09	3.04
SLC6A11	< 1e-07	< 1e-07	45.97	15.11	3.04
SLC7A11	< 1e-07	< 1e-07	205.02	67.58	3.03
APOE	< 1e-07	< 1e-07	1507.75	497.93	3.03
PRAME	6e-06	1.91e-05	6.12	2.02	3.03
EZH2	< 1e-07	< 1e-07	113.33	37.48	3.02
PTP4A3	< 1e-07	< 1e-07	1762.89	584.05	3.02
PBK	< 1e-07	< 1e-07	27.78	9.2	3.02
ALB	4.3e-06	1.41e-05	14.79	4.9	3.02
GSC	< 1e-07	< 1e-07	28.06	9.33	3.01
HIST1H2AM	< 1e-07	< 1e-07	16.62	5.51	3.01
RAB3B	< 1e-07	< 1e-07	421.63	140.24	3.01
ZP1	< 1e-07	< 1e-07	12.17	4.04	3.01
C2orf14	5e-07	1.87e-06	36.59	12.15	3.01
SLC19A1	< 1e-07	< 1e-07	874.42	291.9	3
ELFN2	< 1e-07	< 1e-07	313.89	104.46	3
CENPF	< 1e-07	< 1e-07	155.45	52.09	2.98
LOC100287718	< 1e-07	< 1e-07	4.44	1.49	2.98
RAB17	< 1e-07	< 1e-07	708.18	238.79	2.97
KCNH8	2e-07	7.86e-07	51.73	17.43	2.97
LRFN1	< 1e-07	< 1e-07	178.37	60.31	2.96
SBK1	< 1e-07	< 1e-07	498.64	168.41	2.96
DEPDC1B	< 1e-07	< 1e-07	23.44	7.95	2.95
EBF2	< 1e-07	< 1e-07	10.84	3.67	2.95
FOXM1	< 1e-07	< 1e-07	129.21	43.95	2.94
CLEC18A	< 1e-07	< 1e-07	18.75	6.38	2.94
PYCR1	< 1e-07	< 1e-07	4504.9	1537.72	2.93
CPLX3	2.2e-06	7.52e-06	258.47	88.24	2.93
CCNB2	< 1e-07	< 1e-07	108.69	37.25	2.92
NCRNA00105	< 1e-07	< 1e-07	78.47	26.9	2.92
RHPN1	< 1e-07	< 1e-07	495.52	171.1	2.9
GJB1	< 1e-07	< 1e-07	1792.25	619.42	2.89
MGAT5B	< 1e-07	< 1e-07	19.24	6.66	2.89
MARCKSL1	< 1e-07	< 1e-07	9090.39	3155.4	2.88
TOP2A	< 1e-07	< 1e-07	234.4	81.38	2.88
SGEF	< 1e-07	< 1e-07	1765.13	617.85	2.86
TBX10	7e-07	2.58e-06	8.7	3.04	2.86
GABRB3	< 1e-07	< 1e-07	689	241.76	2.85
TOX3	< 1e-07	< 1e-07	185.73	65.3	2.84
CTHRC1	< 1e-07	< 1e-07	74.76	26.35	2.84
MEX3A	< 1e-07	< 1e-07	250.57	88.21	2.84
CXCL11	< 1e-07	< 1e-07	109.28	38.5	2.84
BICD1	< 1e-07	< 1e-07	297.54	104.97	2.83
CAMKK2	< 1e-07	< 1e-07	6624.86	2347.84	2.82
FASN	< 1e-07	< 1e-07	25332.5	8978.49	2.82
CDKN3	< 1e-07	< 1e-07	26.88	9.53	2.82
NEIL3	< 1e-07	< 1e-07	6.28	2.24	2.81
FAM189A1	< 1e-07	< 1e-07	74.74	26.73	2.8
C9orf140	< 1e-07	< 1e-07	765.41	274.36	2.79
KLHL35	< 1e-07	< 1e-07	31.52	11.3	2.79
PKIB	< 1e-07	< 1e-07	292.42	105.04	2.78
HES4	< 1e-07	< 1e-07	181.58	65.44	2.77
C19orf51	< 1e-07	< 1e-07	21.48	7.78	2.76
SLC22A10	< 1e-07	4.08e-07	6.29	2.28	2.76
2014-03-11	2e-07	7.86e-07	4.36	1.58	2.76
NKX6-1	< 1e-07	< 1e-07	3.59	1.31	2.75
KLK4	< 1e-07	< 1e-07	17244.1	6293.94	2.74
ASPM	< 1e-07	< 1e-07	39.29	14.33	2.74
HIST1H2BG	< 1e-07	< 1e-07	119.17	43.5	2.74
ADAM21	< 1e-07	< 1e-07	9.37	3.43	2.73
C4A	< 1e-07	< 1e-07	6453.5	2361.02	2.73
CENPN	< 1e-07	< 1e-07	1740.92	639.99	2.72
PCDHGB1	< 1e-07	4.08e-07	83.87	30.87	2.72
RTN4RL2	< 1e-07	< 1e-07	38.04	14.01	2.71
NLRP8	< 1e-07	< 1e-07	7.68	2.84	2.71
MAK	< 1e-07	< 1e-07	22.94	8.48	2.7
C10orf95	< 1e-07	< 1e-07	27.85	10.34	2.69
RGS11	< 1e-07	< 1e-07	266.41	98.92	2.69
NUDT8	< 1e-07	< 1e-07	487.69	181.13	2.69
ACCN3	< 1e-07	< 1e-07	20.56	7.66	2.68
C9orf163	< 1e-07	< 1e-07	15.64	5.86	2.67
TUBB3	< 1e-07	< 1e-07	296.07	110.87	2.67
VGF	< 1e-07	< 1e-07	15.4	5.76	2.67
SKA1	< 1e-07	< 1e-07	22.83	8.58	2.66
CEP55	< 1e-07	< 1e-07	35.13	13.19	2.66
FAM111B	< 1e-07	< 1e-07	79.7	30.01	2.66
SRMS	5.7e-06	1.82e-05	19.29	7.24	2.66
PABPC1L2B	2.7e-06	9.13e-06	250.57	94.42	2.65
C16orf59	< 1e-07	< 1e-07	55.22	20.95	2.64
LOC153328	< 1e-07	< 1e-07	9.57	3.62	2.64
HIST3H2BB	< 1e-07	< 1e-07	8.91	3.39	2.63
NCAPH	< 1e-07	< 1e-07	35.91	13.63	2.63
CCDC83	< 1e-07	< 1e-07	3.52	1.34	2.63
FOXN4	< 1e-07	< 1e-07	5.06	1.92	2.63
VAX2	< 1e-07	< 1e-07	15.92	6.06	2.63
NOL4	1.7e-06	5.92e-06	29.65	11.28	2.63
BIK	< 1e-07	< 1e-07	536.25	204.31	2.62
DBNDD1	< 1e-07	< 1e-07	665.09	254.11	2.62
FGFRL1	< 1e-07	< 1e-07	1526.77	583.2	2.62
CYorf15B	< 1e-07	< 1e-07	320.74	122.35	2.62
KLKP1	< 1e-07	< 1e-07	117.28	44.83	2.62
YJEFN3	< 1e-07	< 1e-07	87.8	33.55	2.62
CHI3L1	< 1e-07	< 1e-07	83.68	31.88	2.62
NKX2-2	7e-06	2.21e-05	5.16	1.97	2.62
NKX3-1	< 1e-07	< 1e-07	24547	9414.24	2.61
FZD8	< 1e-07	< 1e-07	303.06	116.02	2.61
OSTalpha	< 1e-07	< 1e-07	53.26	20.38	2.61
HS3ST4	< 1e-07	< 1e-07	89.07	34.08	2.61
TRIB1	< 1e-07	< 1e-07	4060.26	1560.43	2.6
GPC2	< 1e-07	< 1e-07	17.45	6.71	2.6
NEAT1	< 1e-07	< 1e-07	16249.8	6254.14	2.6
DLL3	< 1e-07	< 1e-07	6.78	2.61	2.6
COL9A2	2e-07	7.86e-07	2300.18	883.38	2.6
SLC24A5	< 1e-07	< 1e-07	17.14	6.61	2.59
KIFC1	< 1e-07	< 1e-07	95.67	37.08	2.58
ATG9B	< 1e-07	< 1e-07	39.05	15.12	2.58
ULBP1	< 1e-07	< 1e-07	7.18	2.79	2.58
GRPR	2e-06	6.89e-06	31.5	12.22	2.58
C15orf50	< 1e-07	< 1e-07	4.48	1.74	2.57
LOC644165	< 1e-07	< 1e-07	19.4	7.55	2.57
STEAP1	< 1e-07	< 1e-07	2805.13	1094.88	2.56
DIAPH3	< 1e-07	< 1e-07	17.98	7.03	2.56
ZMYND10	< 1e-07	4.08e-07	28.63	11.18	2.56
ARMC3	1e-07	4.08e-07	6.24	2.44	2.56
MYBPC1	3.4e-06	1.13e-05	2690.54	1050	2.56
ADM2	< 1e-07	< 1e-07	718.94	281.98	2.55
RPRML	1e-07	4.08e-07	4.66	1.83	2.54
LOC149134	< 1e-07	< 1e-07	46	18.22	2.53
CELSR3	< 1e-07	< 1e-07	78.52	31.02	2.53
TLCD1	< 1e-07	< 1e-07	346.53	137.53	2.52
APBA2	< 1e-07	< 1e-07	233.77	92.76	2.52
SIX1	< 1e-07	< 1e-07	806.72	319.5	2.52
TERT	< 1e-07	< 1e-07	3.2	1.27	2.52
MGC29506	< 1e-07	< 1e-07	180.97	71.85	2.52
CHRNA2	1e-07	4.08e-07	2044.34	812.23	2.52
CDCA5	< 1e-07	< 1e-07	92.83	36.98	2.51
HIST2H3C	< 1e-07	< 1e-07	11	4.39	2.51
SSTR1	2e-07	7.86e-07	184.62	73.57	2.51
CAMK2N2	< 1e-07	< 1e-07	36.26	14.49	2.5
HIST1H3H	< 1e-07	< 1e-07	28.98	11.6	2.5
TMEM184A	< 1e-07	< 1e-07	1314.61	527.58	2.49
GALNT7	< 1e-07	< 1e-07	5108.96	2053.21	2.49
TRIP13	< 1e-07	< 1e-07	66.63	26.8	2.49
LRRC26	< 1e-07	< 1e-07	1116.37	448.32	2.49
TSPAN1	< 1e-07	< 1e-07	19104.6	7688.8	2.48
TTK	< 1e-07	< 1e-07	54.46	21.99	2.48
BUB1	< 1e-07	< 1e-07	46.2	18.62	2.48
TTC36	< 1e-07	< 1e-07	5.22	2.11	2.48
HIST1H1E	< 1e-07	< 1e-07	19.76	7.98	2.48
TMEM45B	1e-07	4.08e-07	524.82	211.83	2.48
ZDHHC11	< 1e-07	< 1e-07	76.9	31.1	2.47
RLTPR	< 1e-07	< 1e-07	30.01	12.14	2.47
LRRC7	4.9e-06	1.59e-05	32.53	13.16	2.47
MSL3L2	< 1e-07	< 1e-07	308.33	125.44	2.46
SLC26A6	< 1e-07	< 1e-07	450.2	183.27	2.46
EFCAB4A	< 1e-07	< 1e-07	1535.77	624.98	2.46
P2RY11	< 1e-07	< 1e-07	134.69	54.67	2.46
HIST1H4J	< 1e-07	< 1e-07	67.59	27.44	2.46
KIF14	< 1e-07	< 1e-07	14.34	5.83	2.46
CLDN3	< 1e-07	< 1e-07	5237.65	2137.5	2.45
CCNA2	< 1e-07	< 1e-07	71.32	29.09	2.45
KIAA0101	< 1e-07	< 1e-07	67.02	27.31	2.45
IL11	< 1e-07	< 1e-07	11.4	4.65	2.45
HSF4	< 1e-07	< 1e-07	326.67	133.33	2.45
SFRP4	< 1e-07	< 1e-07	936.91	383.01	2.45
LRGUK	< 1e-07	< 1e-07	9.62	3.95	2.44
SLC45A3	< 1e-07	< 1e-07	35002.1	14334.9	2.44
TNN	< 1e-07	< 1e-07	7.27	2.98	2.44
SLC13A3	< 1e-07	< 1e-07	697.24	287.1	2.43
CDKN2A	< 1e-07	< 1e-07	46.7	19.19	2.43
CYP2J2	< 1e-07	< 1e-07	251.78	103.59	2.43
MESP1	2e-07	7.86e-07	749.14	308.25	2.43
CPLX1	< 1e-07	< 1e-07	112.47	46.69	2.41
COLEC12	< 1e-07	< 1e-07	1561.52	646.91	2.41
SHCBP1	< 1e-07	< 1e-07	24.97	10.34	2.41
C14orf39	< 1e-07	< 1e-07	11	4.57	2.41
HIST1H2AE	< 1e-07	< 1e-07	258.29	107.68	2.4
GABRD	< 1e-07	< 1e-07	11.13	4.64	2.4
GJA3	4.4e-06	1.44e-05	16.04	6.69	2.4
NUP210	< 1e-07	< 1e-07	1609.96	672.93	2.39
POU5F1B	< 1e-07	< 1e-07	53.34	22.33	2.39
RPGRIP1	< 1e-07	< 1e-07	10.06	4.2	2.39
TMEM145	< 1e-07	< 1e-07	10.94	4.58	2.39
FLJ12825	< 1e-07	< 1e-07	5.83	2.45	2.38
AGMAT	< 1e-07	< 1e-07	51.49	21.62	2.38
SAMD5	< 1e-07	< 1e-07	376.92	158.26	2.38
PPP1R14B	< 1e-07	< 1e-07	1134.51	481.33	2.36
GMDS	< 1e-07	< 1e-07	864.89	366.91	2.36
ZNF695	< 1e-07	< 1e-07	9.28	3.93	2.36
TRPM2	2e-07	7.86e-07	152.77	64.6	2.36
KRT20	5e-07	1.87e-06	3.22	1.36	2.36
LOC440905	4.4e-06	1.44e-05	173	73.27	2.36
SPAG5	< 1e-07	< 1e-07	120.82	51.39	2.35
SLC10A4	< 1e-07	< 1e-07	7.42	3.16	2.35
CECR2	< 1e-07	< 1e-07	68.41	29.07	2.35
SLC4A4	1e-07	4.08e-07	5423.2	2309.32	2.35
TRIM58	2e-07	7.86e-07	94.02	40.04	2.35
GPR160	< 1e-07	< 1e-07	1846.59	787.53	2.34
RAC3	< 1e-07	< 1e-07	503.91	215.4	2.34
MAPK8IP2	< 1e-07	< 1e-07	338.04	144.49	2.34
GPR98	< 1e-07	< 1e-07	201.29	85.88	2.34
KLB	< 1e-07	< 1e-07	22.36	9.54	2.34
CNTNAP2	< 1e-07	4.08e-07	1483.43	634.68	2.34
LINGO3	< 1e-07	< 1e-07	6.07	2.6	2.33
SP5	< 1e-07	< 1e-07	118.3	50.86	2.33
ELOVL2	2e-07	7.86e-07	478.71	205.08	2.33
NCRNA00093	< 1e-07	< 1e-07	30.2	13.04	2.32
HPX	< 1e-07	< 1e-07	33.54	14.43	2.32
CRYBA2	< 1e-07	< 1e-07	14	6.04	2.32
C19orf23	< 1e-07	< 1e-07	30.38	13.18	2.31
ZP3	< 1e-07	< 1e-07	258.77	111.83	2.31
PHF21B	< 1e-07	< 1e-07	103.25	44.73	2.31
DGCR9	< 1e-07	< 1e-07	8.36	3.63	2.31
SNHG3-RCC1	< 1e-07	< 1e-07	302.11	130.74	2.31
ENTPD5	< 1e-07	< 1e-07	1660.35	721.77	2.3
C15orf21	7e-06	2.21e-05	1742.31	756.19	2.3
LRRC56	< 1e-07	< 1e-07	196.86	85.86	2.29
EPCAM	< 1e-07	< 1e-07	5719.94	2502.91	2.29
CDCA8	< 1e-07	< 1e-07	71.26	31.14	2.29
RPL22L1	< 1e-07	< 1e-07	881.9	384.61	2.29
MYRIP	< 1e-07	< 1e-07	344.05	150.2	2.29
ROPN1	< 1e-07	< 1e-07	6.9	3.01	2.29
SPC24	< 1e-07	< 1e-07	5.64	2.47	2.29
NUF2	< 1e-07	< 1e-07	20.2	8.83	2.29
IGFN1	5.6e-06	1.8e-05	9.75	4.27	2.29
RGS10	< 1e-07	< 1e-07	1586.16	694.83	2.28
MPP6	< 1e-07	< 1e-07	121.53	53.28	2.28
FHIT	< 1e-07	< 1e-07	76.33	33.52	2.28
LFNG	< 1e-07	< 1e-07	1442.59	633	2.28
HCN2	< 1e-07	< 1e-07	22.71	9.97	2.28
SPTBN2	< 1e-07	< 1e-07	3879.21	1710.4	2.27
DGCR5	< 1e-07	< 1e-07	21.05	9.28	2.27
DNASE1L2	< 1e-07	< 1e-07	19.53	8.61	2.27
ANO7	1.7e-06	5.92e-06	2343.09	1031.59	2.27
GPRIN1	< 1e-07	< 1e-07	42.04	18.62	2.26
RAB26	< 1e-07	< 1e-07	179.1	79.35	2.26
PCDHB2	1e-07	4.08e-07	191.11	84.54	2.26
CHTF18	< 1e-07	< 1e-07	244.32	108.6	2.25
C1orf182	< 1e-07	< 1e-07	6.19	2.76	2.25
TMEM52	< 1e-07	< 1e-07	50.49	22.43	2.25
ADPRHL1	< 1e-07	< 1e-07	137.71	61.23	2.25
SLC25A27	< 1e-07	< 1e-07	271.08	120.31	2.25
KRTAP5-1	< 1e-07	< 1e-07	4.42	1.97	2.25
PABPC1L2A	9.8e-06	3.03e-05	52.16	23.14	2.25
MGC87042	< 1e-07	< 1e-07	128.6	57.44	2.24
CCDC154	< 1e-07	< 1e-07	22.84	10.22	2.24
P2RX5	< 1e-07	< 1e-07	66.37	29.67	2.24
MIOX	< 1e-07	< 1e-07	3.93	1.76	2.24
SLC26A1	< 1e-07	< 1e-07	59.3	26.6	2.23
PDE3B	< 1e-07	< 1e-07	1053.77	473.56	2.23
CPT1B	< 1e-07	< 1e-07	278.61	124.95	2.23
SCNN1D	< 1e-07	< 1e-07	75.46	33.89	2.23
FAP	< 1e-07	4.08e-07	65.43	29.33	2.23
GLOD5	< 1e-07	< 1e-07	14.28	6.43	2.22
CABP4	< 1e-07	< 1e-07	43.33	19.54	2.22
LENG9	< 1e-07	< 1e-07	630.08	284.88	2.21
LOC339674	< 1e-07	< 1e-07	3.95	1.78	2.21
FAM72B	< 1e-07	< 1e-07	21.62	9.8	2.21
E2F2	< 1e-07	< 1e-07	24.05	10.87	2.21
RPL36A	< 1e-07	< 1e-07	57.18	25.84	2.21
KIF25	3e-07	1.16e-06	4.73	2.14	2.21
STIL	< 1e-07	< 1e-07	145.19	65.87	2.2
MBOAT2	< 1e-07	< 1e-07	1916.13	872.4	2.2
NSUN5P1	< 1e-07	< 1e-07	186.61	85	2.2
OR13A1	< 1e-07	< 1e-07	11.09	5.04	2.2
CBX2	< 1e-07	< 1e-07	72.8	33.15	2.2
HIST1H2BF	4e-07	1.52e-06	10.03	4.56	2.2
SLC6A17	3.3e-06	1.1e-05	19.54	8.88	2.2
LOC100128788	< 1e-07	< 1e-07	33.39	15.23	2.19
MSH5	< 1e-07	< 1e-07	253.97	116.12	2.19
CHDH	< 1e-07	< 1e-07	789.82	361.41	2.19
SLC10A5	< 1e-07	< 1e-07	19.2	8.78	2.19
TUBB2A	< 1e-07	< 1e-07	1543.17	704.64	2.19
ESPL1	< 1e-07	< 1e-07	29.55	13.49	2.19
HIST1H4H	< 1e-07	< 1e-07	328.62	150.38	2.19
EXO1	< 1e-07	< 1e-07	17.54	8.02	2.19
KIAA1324	5e-07	1.87e-06	8310.18	3791.39	2.19
LRIG1	< 1e-07	< 1e-07	6929.35	3179.53	2.18
MSI1	< 1e-07	< 1e-07	308.93	141.73	2.18
SH3RF1	< 1e-07	< 1e-07	2476.56	1135.42	2.18
THPO	< 1e-07	< 1e-07	9.39	4.3	2.18
CBLC	< 1e-07	< 1e-07	575.71	264.94	2.17
ALDH3B2	9e-07	3.26e-06	548.44	252.65	2.17
ZNF30	< 1e-07	< 1e-07	196.97	91.34	2.16
PTTG1	< 1e-07	< 1e-07	68.89	31.97	2.16
FOXD4	< 1e-07	< 1e-07	13.74	6.38	2.16
UHRF1	< 1e-07	< 1e-07	43.37	20.08	2.16
MYO1G	< 1e-07	< 1e-07	158.13	73.38	2.16
DCST2	< 1e-07	< 1e-07	25.01	11.6	2.16
TM4SF19	< 1e-07	< 1e-07	6.13	2.83	2.16
BARX1	2e-07	7.86e-07	3.35	1.55	2.16
CELF5	7e-07	2.58e-06	25.86	11.95	2.16
CXCL10	1.1e-06	3.94e-06	150.2	69.42	2.16
PLA1A	8.5e-06	2.65e-05	605.92	281.11	2.16
SLC12A8	< 1e-07	< 1e-07	442.91	205.6	2.15
LOC100133612	< 1e-07	< 1e-07	13.86	6.43	2.15
OR52R1	< 1e-07	< 1e-07	2.72	1.26	2.15
NSUN5P2	< 1e-07	< 1e-07	472.1	219.34	2.15
HSD17B3	7e-07	2.58e-06	5.15	2.4	2.15
GALNTL6	1e-06	3.6e-06	11.88	5.54	2.15
PMEPA1	< 1e-07	< 1e-07	17364.2	8109.29	2.14
ALDH1A3	< 1e-07	< 1e-07	12881.9	6033.08	2.14
CREB3L4	< 1e-07	< 1e-07	6077.46	2854.96	2.13
C7orf46	< 1e-07	< 1e-07	199.97	93.89	2.13
CDCA3	< 1e-07	< 1e-07	45.84	21.48	2.13
THSD1P1	< 1e-07	< 1e-07	285.14	134.75	2.12
FAM72D	< 1e-07	< 1e-07	9.51	4.49	2.12
CATSPERB	< 1e-07	< 1e-07	13.43	6.33	2.12
STEAP4	< 1e-07	< 1e-07	8422.95	3979.38	2.12
ZYG11A	< 1e-07	< 1e-07	59.82	28.19	2.12
YPEL1	< 1e-07	< 1e-07	360.48	171.2	2.11
TP53INP1	< 1e-07	< 1e-07	3121.08	1480.57	2.11
BAIAP3	< 1e-07	< 1e-07	714.26	338.16	2.11
TK1	< 1e-07	< 1e-07	251.14	118.86	2.11
LOC338799	< 1e-07	< 1e-07	453.71	215.22	2.11
PABPC1L	2e-07	7.86e-07	150.93	71.56	2.11
APOC2	2e-07	7.86e-07	24.33	11.51	2.11
SLC27A2	< 1e-07	< 1e-07	368.29	175.65	2.1
GDPD1	< 1e-07	< 1e-07	97.82	46.65	2.1
CLDN8	< 1e-07	< 1e-07	953.51	454.99	2.1
APLN	< 1e-07	< 1e-07	159.71	76.07	2.1
SHOX2	< 1e-07	< 1e-07	5.79	2.76	2.1
TMTC4	< 1e-07	< 1e-07	1106.09	529.19	2.09
ELL3	< 1e-07	< 1e-07	364.93	174.86	2.09
DSC2	< 1e-07	< 1e-07	1804.48	864.76	2.09
GPR37	< 1e-07	< 1e-07	87.3	41.84	2.09
GAD1	< 1e-07	< 1e-07	23.39	11.17	2.09
ADRA2A	< 1e-07	4.08e-07	230.75	110.46	2.09
ESRP2	< 1e-07	< 1e-07	1832.32	881.37	2.08
DNASE1	< 1e-07	< 1e-07	189.3	91.18	2.08
NCRNA00115	< 1e-07	< 1e-07	49.22	23.65	2.08
MLF1IP	< 1e-07	< 1e-07	137.78	66.35	2.08
?	< 1e-07	< 1e-07	129.34	62.17	2.08
2014-09-03	< 1e-07	< 1e-07	154.35	74.08	2.08
EME2	3e-07	1.16e-06	27.14	13.08	2.08
C1orf116	< 1e-07	< 1e-07	7371.16	3559.32	2.07
QRICH2	< 1e-07	< 1e-07	120.03	58.02	2.07
FBXL8	< 1e-07	< 1e-07	294.31	142.32	2.07
SOX8	< 1e-07	< 1e-07	57.52	27.85	2.07
NPW	< 1e-07	4.08e-07	5.43	2.62	2.07
PCDHB9	< 1e-07	4.08e-07	67.33	32.55	2.07
RIMKLA	< 1e-07	< 1e-07	232.39	112.73	2.06
TPRN	< 1e-07	< 1e-07	841.64	408.13	2.06
BCAM	< 1e-07	< 1e-07	20777.1	10100	2.06
HOMER2	< 1e-07	< 1e-07	2845.75	1382.08	2.06
PRDM12	< 1e-07	< 1e-07	3.68	1.79	2.06
CBS	< 1e-07	< 1e-07	1795.99	871.24	2.06
HES6	< 1e-07	< 1e-07	110.87	53.84	2.06
THEG	< 1e-07	< 1e-07	5.75	2.8	2.06
KRT2	< 1e-07	< 1e-07	4.78	2.32	2.06
MB	7.4e-06	2.33e-05	681.69	331.51	2.06
KIF2C	< 1e-07	< 1e-07	50.94	24.79	2.05
ASF1B	< 1e-07	< 1e-07	78.75	38.4	2.05
ZGLP1	< 1e-07	< 1e-07	35.59	17.37	2.05
KCNU1	< 1e-07	4.08e-07	3.6	1.76	2.05
SLC25A10	< 1e-07	< 1e-07	1562.29	764.72	2.04
CCDC64	< 1e-07	< 1e-07	296.39	145.09	2.04
SYT7	< 1e-07	< 1e-07	6046.65	2967.8	2.04
POLN	< 1e-07	< 1e-07	63.19	30.97	2.04
GSDMA	< 1e-07	< 1e-07	4.23	2.07	2.04
FAM13AOS	< 1e-07	< 1e-07	57.03	27.95	2.04
TDRD6	< 1e-07	< 1e-07	60.47	29.67	2.04
PRG4	3e-07	1.16e-06	8.95	4.38	2.04
HIST1H2BC	6e-07	2.22e-06	294.87	144.29	2.04
SAMD10	< 1e-07	< 1e-07	329.3	162.42	2.03
C18orf45	< 1e-07	< 1e-07	196.45	96.75	2.03
PNPLA7	< 1e-07	< 1e-07	1660.37	818.61	2.03
CCDC110	< 1e-07	< 1e-07	87.63	43.19	2.03
SPDYA	< 1e-07	< 1e-07	14.64	7.22	2.03
TTLL6	< 1e-07	< 1e-07	12.56	6.19	2.03
RNFT2	< 1e-07	< 1e-07	22.86	11.28	2.03
SERINC4	< 1e-07	< 1e-07	12.29	6.06	2.03
C19orf18	< 1e-07	< 1e-07	19.21	9.47	2.03
C8orf77	< 1e-07	< 1e-07	23.91	11.8	2.03
CYP2D7P1	1e-06	3.6e-06	11.48	5.66	2.03
DUS1L	< 1e-07	< 1e-07	3433.72	1697.27	2.02
SLC25A45	< 1e-07	< 1e-07	261.44	129.15	2.02
PLXNB3	< 1e-07	< 1e-07	967.91	478.16	2.02
CTU1	< 1e-07	< 1e-07	83.93	41.63	2.02
C17orf96	< 1e-07	< 1e-07	153.08	75.9	2.02
BOP1	< 1e-07	< 1e-07	339.8	168.44	2.02
REPS2	< 1e-07	< 1e-07	2701.36	1337.52	2.02
PLEKHN1	< 1e-07	< 1e-07	69.08	34.14	2.02
SNX22	< 1e-07	< 1e-07	433.34	214.13	2.02
UOX	< 1e-07	< 1e-07	2.81	1.39	2.02
PLAC8L1	< 1e-07	< 1e-07	3.43	1.7	2.02
SNHG9	< 1e-07	< 1e-07	89.13	44.2	2.02
C8ORFK29	< 1e-07	< 1e-07	4.14	2.05	2.02
WDR62	< 1e-07	< 1e-07	34.98	17.33	2.02
LST-3TM12	1e-07	4.08e-07	2.61	1.3	2.02
KIAA1244	1.4e-06	4.94e-06	2225.57	1099.55	2.02
PRSS8	< 1e-07	< 1e-07	6178.07	3072.38	2.01
PVT1	< 1e-07	< 1e-07	109.75	54.55	2.01
C9orf169	< 1e-07	< 1e-07	25.09	12.46	2.01
C7orf4	< 1e-07	< 1e-07	2.56	1.27	2.01
SPOCK1	< 1e-07	< 1e-07	8148.43	4052.22	2.01
CHRNA5	< 1e-07	< 1e-07	101.34	50.37	2.01
TRAF4	< 1e-07	< 1e-07	2024.21	1011.46	2
C2orf79	< 1e-07	< 1e-07	833.98	416.58	2
TRIB3	< 1e-07	< 1e-07	819.33	408.82	2
ZNF697	< 1e-07	< 1e-07	635.64	317.64	2
ADAM21P1	< 1e-07	< 1e-07	2.93	1.47	2
CAMK2B	< 1e-07	< 1e-07	388.06	193.73	2
HIST1H3D	< 1e-07	< 1e-07	65.29	32.64	2
2014-09-12	< 1e-07	< 1e-07	2.56	1.28	2
IL1F5	7.8e-06	2.45e-05	3.09	1.54	2
KRT222	< 1e-07	< 1e-07	43.16	86.51	0.5
ALAD	< 1e-07	< 1e-07	1001.11	2010.04	0.5
C22orf23	< 1e-07	< 1e-07	46.06	92.14	0.5
PBX1	< 1e-07	< 1e-07	1882.95	3793.51	0.5
PLEKHG3	< 1e-07	< 1e-07	477.22	959.22	0.5
TTC28	< 1e-07	< 1e-07	378.48	762.47	0.5
GAS6	< 1e-07	< 1e-07	1806.17	3615.81	0.5
SLC40A1	< 1e-07	< 1e-07	1298.76	2618.05	0.5
MPO	< 1e-07	< 1e-07	3.33	6.67	0.5
KCNJ1	< 1e-07	< 1e-07	1.71	3.43	0.5
GJD3	< 1e-07	< 1e-07	83.81	168.78	0.5
WWTR1	< 1e-07	< 1e-07	303.81	613.52	0.5
ANTXR1	< 1e-07	< 1e-07	1720.51	3457.97	0.5
NCRNA00181	< 1e-07	< 1e-07	30.57	61.71	0.5
DPY19L2P2	< 1e-07	< 1e-07	15.7	31.65	0.5
COPZ2	< 1e-07	< 1e-07	152.41	307.03	0.5
SOX30	< 1e-07	< 1e-07	4.45	8.9	0.5
CDH16	< 1e-07	< 1e-07	1.22	2.44	0.5
TMEM200C	< 1e-07	< 1e-07	3.02	6.06	0.5
KLHL33	< 1e-07	< 1e-07	3.58	7.18	0.5
FAM181B	< 1e-07	< 1e-07	14.73	29.6	0.5
REEP2	< 1e-07	< 1e-07	96.75	194.89	0.5
GBP1	< 1e-07	< 1e-07	313.45	628.66	0.5
SDC1	< 1e-07	< 1e-07	1743.27	3511.39	0.5
GEM	< 1e-07	< 1e-07	268.75	538.19	0.5
CAMK4	2e-07	7.86e-07	27.44	55.41	0.5
NTRK1	2e-07	7.86e-07	7.73	15.46	0.5
HPDL	5e-07	1.87e-06	12.99	26.05	0.5
LCN6	8e-07	2.92e-06	5.87	11.83	0.5
ABHD6	< 1e-07	< 1e-07	148.56	300.26	0.49
TES	< 1e-07	< 1e-07	1278.68	2593.06	0.49
RNF180	< 1e-07	< 1e-07	204.76	415.02	0.49
KANK1	< 1e-07	< 1e-07	1180.82	2414.12	0.49
TBC1D1	< 1e-07	< 1e-07	802.19	1625.61	0.49
PAQR7	< 1e-07	< 1e-07	300.1	608.9	0.49
CLIC4	< 1e-07	< 1e-07	2776.89	5648.71	0.49
TRPV3	< 1e-07	< 1e-07	1.58	3.23	0.49
PGAP1	< 1e-07	< 1e-07	253.81	514.17	0.49
NR3C1	< 1e-07	< 1e-07	848.54	1716.84	0.49
TEAD1	< 1e-07	< 1e-07	945.71	1910.75	0.49
GYPE	< 1e-07	< 1e-07	2.76	5.63	0.49
HCG22	< 1e-07	< 1e-07	1.34	2.73	0.49
STOM	< 1e-07	< 1e-07	1862.96	3830.11	0.49
MDFIC	< 1e-07	< 1e-07	291.6	593.28	0.49
OAT	< 1e-07	< 1e-07	1248.9	2570.32	0.49
FZD7	< 1e-07	< 1e-07	588.62	1206.42	0.49
SCD5	< 1e-07	< 1e-07	398.05	806.44	0.49
ACE	< 1e-07	< 1e-07	582.03	1181.95	0.49
KCTD17	< 1e-07	< 1e-07	91.96	188.69	0.49
ZEB1	< 1e-07	< 1e-07	439.37	897.55	0.49
RTP1	< 1e-07	< 1e-07	1.84	3.78	0.49
PLAU	< 1e-07	< 1e-07	185.07	377.77	0.49
GCK	< 1e-07	< 1e-07	5.58	11.27	0.49
TSPAN7	< 1e-07	< 1e-07	283.61	577.18	0.49
SH3BGR	< 1e-07	< 1e-07	124.67	253.12	0.49
LOC283070	< 1e-07	< 1e-07	136.38	279.05	0.49
EMP3	< 1e-07	< 1e-07	200.94	409.39	0.49
RNF152	< 1e-07	< 1e-07	24.77	50.99	0.49
ACSBG1	< 1e-07	< 1e-07	11.24	22.86	0.49
NAT2	< 1e-07	< 1e-07	2.76	5.58	0.49
MATN2	< 1e-07	< 1e-07	1796.47	3688.74	0.49
KLRF1	< 1e-07	< 1e-07	3.91	7.91	0.49
CASP1	< 1e-07	< 1e-07	99.41	202.6	0.49
CXCR7	< 1e-07	< 1e-07	145.59	294.92	0.49
ZNF423	< 1e-07	< 1e-07	148	302.23	0.49
ASS1	< 1e-07	< 1e-07	1214.38	2469.91	0.49
PDE2A	< 1e-07	< 1e-07	171	350.55	0.49
AQP10	< 1e-07	< 1e-07	2.29	4.72	0.49
LGALS3BP	< 1e-07	< 1e-07	4777.35	9801.84	0.49
ITGA5	< 1e-07	< 1e-07	1439.12	2955.42	0.49
KCNK10	< 1e-07	< 1e-07	2	4.06	0.49
AMIGO2	< 1e-07	< 1e-07	176.05	358.96	0.49
TNFRSF10D	< 1e-07	< 1e-07	65.31	132.21	0.49
ATP1B2	< 1e-07	< 1e-07	69.8	142.16	0.49
OLFML1	< 1e-07	< 1e-07	134.22	272.99	0.49
WIPF3	< 1e-07	< 1e-07	17.62	36.25	0.49
RIPK3	< 1e-07	< 1e-07	27.56	55.8	0.49
C1orf51	< 1e-07	< 1e-07	71.8	146	0.49
C21orf88	< 1e-07	< 1e-07	2.85	5.83	0.49
AQP4	< 1e-07	< 1e-07	10.53	21.56	0.49
THSD4	< 1e-07	< 1e-07	1660.98	3359.87	0.49
FBXO27	< 1e-07	< 1e-07	102.51	208.27	0.49
TSPYL3	< 1e-07	< 1e-07	28.6	58.6	0.49
NAV3	< 1e-07	< 1e-07	74.95	152.78	0.49
ZNF826	< 1e-07	< 1e-07	11.7	24.1	0.49
SPRR3	< 1e-07	< 1e-07	1.44	2.96	0.49
HSPB1	< 1e-07	< 1e-07	6390.69	12938.4	0.49
ROCK2	< 1e-07	< 1e-07	519.98	1055.55	0.49
BDKRB2	< 1e-07	< 1e-07	76.35	156.59	0.49
BMP2	< 1e-07	< 1e-07	55.42	112.93	0.49
CLEC3B	< 1e-07	< 1e-07	162.15	333.11	0.49
ITM2A	< 1e-07	< 1e-07	209.17	429.17	0.49
SULT1E1	< 1e-07	< 1e-07	2.49	5.06	0.49
NAALAD2	< 1e-07	< 1e-07	19.85	40.9	0.49
NKD1	< 1e-07	< 1e-07	49.05	100.31	0.49
C13orf39	< 1e-07	4.08e-07	1.49	3.03	0.49
HAS3	< 1e-07	4.08e-07	54.58	110.96	0.49
FAM196A	< 1e-07	4.08e-07	7.84	16.02	0.49
LAMA3	1e-07	4.08e-07	549.22	1113.81	0.49
GABRQ	8e-07	2.92e-06	3.06	6.24	0.49
PCDHGA12	1.2e-06	4.27e-06	20.3	41.83	0.49
C1orf130	1.4e-06	4.94e-06	41.4	84.87	0.49
KCTD8	2.3e-06	7.83e-06	7.27	14.7	0.49
C1orf95	2.9e-06	9.75e-06	49.88	100.88	0.49
ZNF883	3e-06	1.01e-05	20.4	41.7	0.49
MMRN1	4.6e-06	1.5e-05	82.33	166.64	0.49
CFD	4.6e-06	1.5e-05	263.79	541.03	0.49
SLC35F1	5.1e-06	1.65e-05	32.05	65.07	0.49
PIK3R1	< 1e-07	< 1e-07	1289.03	2696.89	0.48
RARB	< 1e-07	< 1e-07	190.61	400.83	0.48
LOC400804	< 1e-07	< 1e-07	1.56	3.26	0.48
PNMA1	< 1e-07	< 1e-07	954.11	2004.27	0.48
RNF126P1	< 1e-07	< 1e-07	2.52	5.22	0.48
ZFP36L1	< 1e-07	< 1e-07	4321.59	8954.08	0.48
PLCD3	< 1e-07	< 1e-07	308.13	643.36	0.48
ENO2	< 1e-07	< 1e-07	283.59	587.61	0.48
HTR1B	< 1e-07	< 1e-07	1.74	3.6	0.48
GNG11	< 1e-07	< 1e-07	298.52	622.54	0.48
ZNF483	< 1e-07	< 1e-07	24.48	50.98	0.48
RERG	< 1e-07	< 1e-07	195.48	410.92	0.48
CCDC88A	< 1e-07	< 1e-07	193.93	403.01	0.48
PMP22	< 1e-07	< 1e-07	514.43	1063.5	0.48
CDK18	< 1e-07	< 1e-07	167.98	352.98	0.48
KCNA2	< 1e-07	< 1e-07	2.58	5.34	0.48
BDH2	< 1e-07	< 1e-07	281.8	588.73	0.48
LOC100128239	< 1e-07	< 1e-07	8.13	16.94	0.48
SCN11A	< 1e-07	< 1e-07	3.19	6.67	0.48
ZNF114	< 1e-07	< 1e-07	3.36	7.02	0.48
DIRC3	< 1e-07	< 1e-07	4.14	8.56	0.48
TLR2	< 1e-07	< 1e-07	89.77	188.64	0.48
TULP1	< 1e-07	< 1e-07	5.23	10.89	0.48
PNMAL2	< 1e-07	< 1e-07	47.23	98.82	0.48
ADD3	< 1e-07	< 1e-07	887.48	1836.87	0.48
ETS2	< 1e-07	< 1e-07	1553.3	3260.74	0.48
FAM46A	< 1e-07	< 1e-07	407.59	847	0.48
LEPREL2	< 1e-07	< 1e-07	444.93	929.37	0.48
GPR124	< 1e-07	< 1e-07	1767.92	3705.17	0.48
EMILIN3	< 1e-07	< 1e-07	129.83	269.89	0.48
DPYD	< 1e-07	< 1e-07	223.1	465.44	0.48
HTR2A	< 1e-07	< 1e-07	2.53	5.31	0.48
PAPL	< 1e-07	< 1e-07	2.6	5.42	0.48
MAST4	< 1e-07	< 1e-07	271.18	565.85	0.48
PCDH18	< 1e-07	< 1e-07	267.54	555.51	0.48
ARSJ	< 1e-07	< 1e-07	125.24	258.69	0.48
CPNE5	< 1e-07	< 1e-07	26.14	54.92	0.48
FOXF1	< 1e-07	< 1e-07	296.33	612.31	0.48
CCDC68	< 1e-07	< 1e-07	60.36	126.2	0.48
F10	< 1e-07	< 1e-07	102.93	213.12	0.48
ABCC6P2	< 1e-07	< 1e-07	8.71	18.01	0.48
C6orf27	< 1e-07	< 1e-07	19.82	41.7	0.48
FAM38B	< 1e-07	< 1e-07	68.3	143.21	0.48
NTN1	< 1e-07	< 1e-07	155.2	324.91	0.48
FBP2	< 1e-07	< 1e-07	1.66	3.43	0.48
DCAF12L2	< 1e-07	< 1e-07	17.53	36.72	0.48
BATF	< 1e-07	< 1e-07	33.88	71.12	0.48
ZNF208	< 1e-07	< 1e-07	15.7	32.84	0.48
SIX2	2e-07	7.86e-07	41.03	85.38	0.48
DNASE1L3	2e-07	7.86e-07	15.08	31.67	0.48
FST	3e-07	1.16e-06	58.14	120.22	0.48
AIM1L	4e-07	1.52e-06	3.89	8.07	0.48
PPP1R14C	4e-07	1.52e-06	12.43	25.66	0.48
CD207	6e-07	2.22e-06	36.42	76.52	0.48
TTC22	2.1e-06	7.21e-06	45.75	95.7	0.48
SCN4A	2.1e-06	7.21e-06	4.38	9.22	0.48
SALL1	3.4e-06	1.13e-05	11.49	23.85	0.48
ACER1	5.5e-06	1.77e-05	6.7	13.83	0.48
SEC23A	< 1e-07	< 1e-07	708.68	1511.66	0.47
KATNAL1	< 1e-07	< 1e-07	168.3	358.03	0.47
MPZL2	< 1e-07	< 1e-07	1334.3	2825.16	0.47
MOBKL2B	< 1e-07	< 1e-07	94.69	201.99	0.47
RPS2P32	< 1e-07	< 1e-07	5.06	10.78	0.47
HTR1E	< 1e-07	< 1e-07	1.36	2.89	0.47
RRAS	< 1e-07	< 1e-07	998.73	2114.95	0.47
RARG	< 1e-07	< 1e-07	316.49	666.35	0.47
NAGS	< 1e-07	< 1e-07	31.5	66.61	0.47
SCRN1	< 1e-07	< 1e-07	1077.71	2293.21	0.47
MTMR11	< 1e-07	< 1e-07	76.47	163.91	0.47
POU2F3	< 1e-07	< 1e-07	28.08	59.96	0.47
MARVELD1	< 1e-07	< 1e-07	567	1218.9	0.47
FBXL22	< 1e-07	< 1e-07	76.06	160.4	0.47
C10orf140	< 1e-07	< 1e-07	11.42	24.41	0.47
C4orf38	< 1e-07	< 1e-07	8.61	18.46	0.47
ANXA2P1	< 1e-07	< 1e-07	20.83	44.68	0.47
SLC24A4	< 1e-07	< 1e-07	3.75	7.95	0.47
PPP4R1L	< 1e-07	< 1e-07	19.33	40.72	0.47
GPR62	< 1e-07	< 1e-07	4.5	9.54	0.47
CES7	< 1e-07	< 1e-07	1.15	2.46	0.47
PABPC4L	< 1e-07	< 1e-07	60.33	127.06	0.47
RASGRF2	< 1e-07	< 1e-07	51.57	108.98	0.47
AHR	< 1e-07	< 1e-07	591.79	1259.56	0.47
GRXCR1	< 1e-07	< 1e-07	1.06	2.24	0.47
PDLIM7	< 1e-07	< 1e-07	1352.99	2862.39	0.47
NAALADL1	< 1e-07	< 1e-07	48.95	103.82	0.47
ARHGAP22	< 1e-07	< 1e-07	40.34	85.58	0.47
UBE2QL1	< 1e-07	< 1e-07	107.32	227.82	0.47
NID1	< 1e-07	< 1e-07	708.59	1501.44	0.47
C10orf72	< 1e-07	< 1e-07	372.94	785.94	0.47
ITPKA	< 1e-07	< 1e-07	6.37	13.59	0.47
LOC100192378	< 1e-07	< 1e-07	2.13	4.53	0.47
CFH	< 1e-07	< 1e-07	409.55	877.15	0.47
MAGEE2	< 1e-07	< 1e-07	2.93	6.24	0.47
ZSCAN20	< 1e-07	< 1e-07	23.94	51.05	0.47
PYGL	< 1e-07	< 1e-07	367.56	786.53	0.47
GPR85	< 1e-07	< 1e-07	12.2	25.76	0.47
TMEM158	< 1e-07	< 1e-07	197.75	423.97	0.47
LOC400759	< 1e-07	< 1e-07	7.05	15.02	0.47
CLEC9A	< 1e-07	< 1e-07	6.29	13.47	0.47
DCN	< 1e-07	< 1e-07	2948.47	6340.62	0.47
MRGPRF	< 1e-07	< 1e-07	479.53	1023.7	0.47
PLXNA4	< 1e-07	< 1e-07	40.95	87.01	0.47
PCDH11Y	< 1e-07	< 1e-07	3.08	6.56	0.47
A1BG	< 1e-07	< 1e-07	40.39	86.75	0.47
TNFRSF10C	< 1e-07	< 1e-07	19.87	41.86	0.47
ELMOD1	< 1e-07	< 1e-07	3.66	7.87	0.47
ADORA2B	< 1e-07	< 1e-07	22.88	48.63	0.47
CNTN2	< 1e-07	< 1e-07	6.87	14.48	0.47
HOXD10	< 1e-07	< 1e-07	56.94	121.68	0.47
EVX1	1e-07	4.08e-07	20.72	43.83	0.47
SORCS1	2e-07	7.86e-07	18.56	39.34	0.47
GRIA2	2e-07	7.86e-07	5.52	11.66	0.47
SEMA3E	3e-07	1.16e-06	130.03	275.28	0.47
WNT6	6e-07	2.22e-06	11.71	25.18	0.47
SLIT2	8e-07	2.92e-06	176.27	378.02	0.47
CD36	1e-06	3.6e-06	62.82	133.99	0.47
PCDHGB7	2.8e-06	9.44e-06	101.28	213.79	0.47
CTSE	2.8e-06	9.44e-06	6.32	13.35	0.47
C10orf116	4.6e-06	1.5e-05	1939.98	4133.59	0.47
SOX2	7.7e-06	2.42e-05	47.22	101.08	0.47
HIPK3	7.9e-06	2.48e-05	525.94	1129.28	0.47
PRDM11	< 1e-07	< 1e-07	19.8	42.83	0.46
SGCB	< 1e-07	< 1e-07	633.06	1381	0.46
MEIS3P1	< 1e-07	< 1e-07	231.07	502.36	0.46
NCS1	< 1e-07	< 1e-07	922.22	2018.13	0.46
TACC1	< 1e-07	< 1e-07	2300.73	4971.2	0.46
QSOX1	< 1e-07	< 1e-07	1240.82	2685.4	0.46
DIXDC1	< 1e-07	< 1e-07	678.71	1465.97	0.46
TSHZ3	< 1e-07	< 1e-07	314.62	679.82	0.46
PDLIM1	< 1e-07	< 1e-07	1178.99	2554.15	0.46
ISYNA1	< 1e-07	< 1e-07	518.81	1132.51	0.46
C14orf159	< 1e-07	< 1e-07	528.9	1155.71	0.46
PRICKLE1	< 1e-07	< 1e-07	114.41	246.61	0.46
KIAA1377	< 1e-07	< 1e-07	73.31	159.21	0.46
TMEM106A	< 1e-07	< 1e-07	36.29	79.27	0.46
LAYN	< 1e-07	< 1e-07	141.91	309.01	0.46
FLJ23867	< 1e-07	< 1e-07	203.02	439	0.46
CLDN16	< 1e-07	< 1e-07	1.98	4.27	0.46
RAB34	< 1e-07	< 1e-07	636.73	1371.34	0.46
MCAM	< 1e-07	< 1e-07	1225.53	2675.13	0.46
PHLDA1	< 1e-07	< 1e-07	442.83	972.88	0.46
LHFPL1	< 1e-07	< 1e-07	4.42	9.72	0.46
FLJ43390	< 1e-07	< 1e-07	1.75	3.8	0.46
PIP5KL1	< 1e-07	< 1e-07	8.75	19.07	0.46
PATE3	< 1e-07	< 1e-07	1.14	2.49	0.46
KLF5	< 1e-07	< 1e-07	715.32	1546.95	0.46
TRIM22	< 1e-07	< 1e-07	512.13	1111.75	0.46
ALDH2	< 1e-07	< 1e-07	2250.38	4873.6	0.46
TRERF1	< 1e-07	< 1e-07	209.76	455.49	0.46
CAP2	< 1e-07	< 1e-07	287.64	625.72	0.46
ZEB2	< 1e-07	< 1e-07	313.78	682.99	0.46
C2orf71	< 1e-07	< 1e-07	1.94	4.18	0.46
DST	< 1e-07	< 1e-07	2115.56	4606.45	0.46
AOC3	< 1e-07	< 1e-07	1347.51	2901.57	0.46
CLDN11	< 1e-07	< 1e-07	134.42	289.55	0.46
SLC35F4	< 1e-07	< 1e-07	6.05	13.05	0.46
BVES	< 1e-07	< 1e-07	164.17	358.41	0.46
PDILT	< 1e-07	< 1e-07	2.15	4.71	0.46
LIMS3	< 1e-07	< 1e-07	3.85	8.36	0.46
USP2	< 1e-07	< 1e-07	33.36	72.91	0.46
PPM1L	< 1e-07	< 1e-07	51.25	110.74	0.46
OXER1	< 1e-07	< 1e-07	28.81	63.12	0.46
KCNH3	< 1e-07	< 1e-07	12.15	26.46	0.46
NEGR1	< 1e-07	< 1e-07	110.57	240.51	0.46
LEFTY1	< 1e-07	< 1e-07	11.75	25.68	0.46
SLC28A3	< 1e-07	< 1e-07	1.4	3.01	0.46
SORCS2	< 1e-07	< 1e-07	71.48	155.2	0.46
LYPD6B	< 1e-07	< 1e-07	92.36	201.21	0.46
NGFR	< 1e-07	< 1e-07	285.51	627.02	0.46
SERPINF2	< 1e-07	< 1e-07	271.67	585.16	0.46
FHL5	< 1e-07	< 1e-07	19.35	42.2	0.46
GPD1	< 1e-07	< 1e-07	6	12.97	0.46
PADI2	< 1e-07	< 1e-07	97.1	210.59	0.46
VILL	< 1e-07	< 1e-07	223.55	480.98	0.46
COL13A1	< 1e-07	< 1e-07	40.1	88.1	0.46
KNDC1	< 1e-07	< 1e-07	26.88	58.52	0.46
MAEL	< 1e-07	< 1e-07	5.7	12.39	0.46
GDF5	< 1e-07	< 1e-07	13.06	28.52	0.46
GAL3ST3	< 1e-07	< 1e-07	10.86	23.58	0.46
PCDH20	< 1e-07	< 1e-07	26.57	58.05	0.46
ST6GAL2	< 1e-07	< 1e-07	28.88	63.32	0.46
INSRR	< 1e-07	4.08e-07	3.26	7.12	0.46
HAS2	< 1e-07	4.08e-07	14.04	30.8	0.46
KRT19	2e-07	7.86e-07	3147.45	6784.61	0.46
EYA1	2e-07	7.86e-07	119.63	257.48	0.46
KRT6C	2e-07	7.86e-07	3.84	8.37	0.46
BCAN	2e-07	7.86e-07	4.55	9.83	0.46
THSD7B	6e-07	2.22e-06	19.03	41	0.46
ARC	8e-07	2.92e-06	18.96	41.25	0.46
HHATL	1.5e-06	5.27e-06	2.79	6.12	0.46
ABCC6	2.2e-06	7.52e-06	34.96	75.9	0.46
LHFPL4	3.8e-06	1.25e-05	4.27	9.2	0.46
SLMAP	< 1e-07	< 1e-07	1488.15	3294.76	0.45
LARGE	< 1e-07	< 1e-07	427.23	939.15	0.45
ASPH	< 1e-07	< 1e-07	1187.03	2657.9	0.45
C5orf34	< 1e-07	< 1e-07	23.16	51.14	0.45
MBNL2	< 1e-07	< 1e-07	737.93	1655.95	0.45
SPINT3	< 1e-07	< 1e-07	1.12	2.5	0.45
ACACB	< 1e-07	< 1e-07	365.55	812.66	0.45
PEG3	< 1e-07	< 1e-07	129.61	288.58	0.45
TMEM47	< 1e-07	< 1e-07	723.94	1618.05	0.45
NPR2	< 1e-07	< 1e-07	174.28	387.62	0.45
PDE4A	< 1e-07	< 1e-07	205.31	453.58	0.45
GPX8	< 1e-07	< 1e-07	191.98	430.62	0.45
PLD1	< 1e-07	< 1e-07	102.91	228.06	0.45
RBPMS2	< 1e-07	< 1e-07	225.68	499.04	0.45
SV2A	< 1e-07	< 1e-07	79.43	174.72	0.45
TTBK1	< 1e-07	< 1e-07	6.44	14.39	0.45
ANXA1	< 1e-07	< 1e-07	2090.57	4630.48	0.45
ARHGEF19	< 1e-07	< 1e-07	185.15	407.08	0.45
GPR37L1	< 1e-07	< 1e-07	3.56	7.95	0.45
FHL2	< 1e-07	< 1e-07	949.39	2094.83	0.45
SLC1A3	< 1e-07	< 1e-07	108.67	241.72	0.45
SPTLC3	< 1e-07	< 1e-07	126.89	280.7	0.45
TMEM229A	< 1e-07	< 1e-07	2.1	4.62	0.45
DENND2C	< 1e-07	< 1e-07	33.14	73.7	0.45
SERPINF1	< 1e-07	< 1e-07	1380.98	3051.77	0.45
RAG1	< 1e-07	< 1e-07	12.28	27.38	0.45
EDA2R	< 1e-07	< 1e-07	51.28	113.62	0.45
CHRNA4	< 1e-07	< 1e-07	3.28	7.27	0.45
NOG	< 1e-07	< 1e-07	7.12	15.97	0.45
RHOF	< 1e-07	< 1e-07	37.54	82.79	0.45
C14orf180	< 1e-07	< 1e-07	1.91	4.24	0.45
IL22RA1	< 1e-07	< 1e-07	11.84	26.15	0.45
IFI27L2	< 1e-07	< 1e-07	72.46	161.3	0.45
FBXO2	< 1e-07	< 1e-07	134.88	298.97	0.45
ATOH8	< 1e-07	< 1e-07	311.97	685.83	0.45
CCDC80	< 1e-07	< 1e-07	773.38	1710.59	0.45
FILIP1L	< 1e-07	< 1e-07	707.14	1584.7	0.45
KIF5A	< 1e-07	< 1e-07	3.96	8.81	0.45
THRSP	< 1e-07	< 1e-07	1.99	4.45	0.45
DLX3	< 1e-07	< 1e-07	12.6	27.86	0.45
FLRT2	< 1e-07	< 1e-07	175.25	390.66	0.45
GDF7	< 1e-07	< 1e-07	4.55	9.99	0.45
IGF2	< 1e-07	< 1e-07	319.62	714.48	0.45
KBTBD12	< 1e-07	< 1e-07	5.04	11.21	0.45
GFRA1	< 1e-07	< 1e-07	128.88	286.38	0.45
PDE6B	< 1e-07	< 1e-07	32.83	72.66	0.45
GRHL3	< 1e-07	< 1e-07	35.77	78.73	0.45
ADAMTSL3	< 1e-07	< 1e-07	187.08	420.18	0.45
LOC441666	< 1e-07	4.08e-07	12.33	27.56	0.45
FERMT1	< 1e-07	4.08e-07	195.61	432.5	0.45
CAV3	1e-07	4.08e-07	3.3	7.34	0.45
FABP4	2e-07	7.86e-07	5.29	11.85	0.45
HOXB5	3e-07	1.16e-06	4.08	9.05	0.45
C7	1e-06	3.6e-06	965.3	2154.21	0.45
DBC1	1.2e-06	4.27e-06	35.79	79.26	0.45
DUSP19	< 1e-07	< 1e-07	57.77	130.4	0.44
FLJ10357	< 1e-07	< 1e-07	451.96	1017.98	0.44
C20orf194	< 1e-07	< 1e-07	351.51	806.57	0.44
CDC42EP3	< 1e-07	< 1e-07	1089.75	2504.12	0.44
NEURL1B	< 1e-07	< 1e-07	607.94	1374.8	0.44
SH3PXD2B	< 1e-07	< 1e-07	458.64	1034.48	0.44
METTL7A	< 1e-07	< 1e-07	1475.84	3327.7	0.44
ABCG4	< 1e-07	< 1e-07	2.99	6.86	0.44
LRRC17	< 1e-07	< 1e-07	40.65	91.53	0.44
TRIP6	< 1e-07	< 1e-07	589.05	1326.41	0.44
PITPNM3	< 1e-07	< 1e-07	207.26	470.54	0.44
RHOB	< 1e-07	< 1e-07	6589.92	15102.1	0.44
CCRL1	< 1e-07	< 1e-07	6.84	15.66	0.44
KLF8	< 1e-07	< 1e-07	57.83	132.22	0.44
C7orf31	< 1e-07	< 1e-07	43.55	98.17	0.44
ZAK	< 1e-07	< 1e-07	1357.52	3101.3	0.44
PTRF	< 1e-07	< 1e-07	5438.02	12447.9	0.44
GPR161	< 1e-07	< 1e-07	113.12	257.25	0.44
LIPE	< 1e-07	< 1e-07	56.78	130.32	0.44
FCRLB	< 1e-07	< 1e-07	8.75	19.74	0.44
PTPLAD2	< 1e-07	< 1e-07	95.9	217.83	0.44
ADCY8	< 1e-07	< 1e-07	1.32	3.03	0.44
C10orf55	< 1e-07	< 1e-07	4.08	9.31	0.44
GEFT	< 1e-07	< 1e-07	452.99	1023.61	0.44
CHST15	< 1e-07	< 1e-07	296.82	674.01	0.44
C1orf126	< 1e-07	< 1e-07	34.61	78.22	0.44
DDIT4	< 1e-07	< 1e-07	1529.12	3485.88	0.44
PDGFC	< 1e-07	< 1e-07	414.69	934.38	0.44
PLSCR4	< 1e-07	< 1e-07	190.51	428.64	0.44
MYO3A	< 1e-07	< 1e-07	2.25	5.14	0.44
DSCAML1	< 1e-07	< 1e-07	4.89	11	0.44
FADS1	< 1e-07	< 1e-07	536.42	1213.11	0.44
ARL10	< 1e-07	< 1e-07	14.38	32.97	0.44
INPP5D	< 1e-07	< 1e-07	226.32	511.47	0.44
SNPH	< 1e-07	< 1e-07	187.28	423.36	0.44
EFHD1	< 1e-07	< 1e-07	173.37	397.2	0.44
SMTN	< 1e-07	< 1e-07	2786.63	6366.34	0.44
KCNE1L	< 1e-07	< 1e-07	2.98	6.81	0.44
SIM1	< 1e-07	< 1e-07	1.14	2.57	0.44
CELF2	< 1e-07	< 1e-07	406.25	917.62	0.44
CCDC3	< 1e-07	< 1e-07	301.69	683.5	0.44
CA11	< 1e-07	< 1e-07	137.12	309.08	0.44
LIPC	< 1e-07	< 1e-07	2.93	6.66	0.44
EFHA2	< 1e-07	< 1e-07	72.89	165.09	0.44
SLFN12	< 1e-07	< 1e-07	22.99	52.62	0.44
GPR75	< 1e-07	< 1e-07	14.27	32.8	0.44
PRDM16	< 1e-07	< 1e-07	17.66	40.32	0.44
LRRC4	< 1e-07	< 1e-07	16.18	37.11	0.44
AMT	< 1e-07	< 1e-07	211.41	476.42	0.44
APOBEC3F	< 1e-07	< 1e-07	140.46	318.12	0.44
CYP27C1	< 1e-07	< 1e-07	6.44	14.76	0.44
PLEKHH2	< 1e-07	< 1e-07	61	137.17	0.44
ITGA1	< 1e-07	< 1e-07	642.22	1449.9	0.44
SLC5A7	< 1e-07	< 1e-07	2.82	6.38	0.44
SLFN13	< 1e-07	< 1e-07	54.07	123.91	0.44
GFRA2	< 1e-07	< 1e-07	18.84	42.73	0.44
KCP	< 1e-07	< 1e-07	7.02	15.96	0.44
GRAMD1B	< 1e-07	< 1e-07	8	18.31	0.44
JAKMIP2	< 1e-07	< 1e-07	6.1	13.86	0.44
TWIST2	< 1e-07	< 1e-07	31.85	72.01	0.44
KCNE3	< 1e-07	< 1e-07	75.26	171.02	0.44
TGFB3	< 1e-07	< 1e-07	764.42	1756.27	0.44
SRRM4	< 1e-07	< 1e-07	2.94	6.66	0.44
FABP3	< 1e-07	< 1e-07	191.81	440.45	0.44
UGT3A2	< 1e-07	< 1e-07	3.24	7.38	0.44
IL1RN	< 1e-07	< 1e-07	35.1	80.44	0.44
UNC5C	< 1e-07	< 1e-07	17.42	39.76	0.44
CYTL1	< 1e-07	< 1e-07	27.8	63.07	0.44
ROBO2	< 1e-07	< 1e-07	27.03	60.75	0.44
LOC643763	< 1e-07	< 1e-07	7.25	16.55	0.44
SCNN1A	< 1e-07	< 1e-07	1063.79	2431.6	0.44
COX7A1	< 1e-07	< 1e-07	149.78	337.67	0.44
DUSP4	< 1e-07	< 1e-07	158.74	358.76	0.44
ERBB4	< 1e-07	< 1e-07	30.29	69.62	0.44
LPA	< 1e-07	< 1e-07	6.38	14.52	0.44
ISL2	< 1e-07	< 1e-07	8.83	19.99	0.44
KCNT2	< 1e-07	< 1e-07	11.43	25.93	0.44
COL19A1	< 1e-07	< 1e-07	2.55	5.79	0.44
EPHX3	< 1e-07	< 1e-07	11.88	26.96	0.44
PPP1R1C	< 1e-07	< 1e-07	2.68	6.15	0.44
DEFB132	< 1e-07	< 1e-07	43.33	99.45	0.44
ABCC3	< 1e-07	4.08e-07	165.96	375.99	0.44
GPR133	< 1e-07	4.08e-07	82.57	185.71	0.44
HS3ST6	< 1e-07	4.08e-07	3	6.75	0.44
HOXB6	3e-07	1.16e-06	10.22	23.3	0.44
NELL2	4e-07	1.52e-06	133.87	302.39	0.44
ATP6V1B1	1.8e-06	6.24e-06	23.87	53.95	0.44
ZFP57	1.9e-06	6.57e-06	4.06	9.21	0.44
ANKRD2	2.2e-06	7.52e-06	3.08	6.97	0.44
FOXA2	2.2e-06	7.52e-06	5.72	13.05	0.44
CITED1	5e-06	1.62e-05	81.46	184.3	0.44
ST5	< 1e-07	< 1e-07	955.29	2231.17	0.43
DOK4	< 1e-07	< 1e-07	294.24	685.53	0.43
ZNF157	< 1e-07	< 1e-07	1.88	4.33	0.43
C1orf183	< 1e-07	< 1e-07	42.67	98.7	0.43
MST4	< 1e-07	< 1e-07	367.28	859.49	0.43
LOC644936	< 1e-07	< 1e-07	21.51	50.13	0.43
KANK2	< 1e-07	< 1e-07	2125.73	4988.48	0.43
C16orf45	< 1e-07	< 1e-07	343.83	805.81	0.43
DPYSL3	< 1e-07	< 1e-07	3490.03	8116.15	0.43
LCA5	< 1e-07	< 1e-07	97.43	225.94	0.43
TRH	< 1e-07	< 1e-07	1.41	3.31	0.43
CLIP4	< 1e-07	< 1e-07	306.84	718.34	0.43
ACSL4	< 1e-07	< 1e-07	379.88	888.34	0.43
ANXA2	< 1e-07	< 1e-07	3631.58	8364.25	0.43
AVPI1	< 1e-07	< 1e-07	189.26	436.45	0.43
MESTIT1	< 1e-07	< 1e-07	2.52	5.86	0.43
GLI3	< 1e-07	< 1e-07	222.11	511.47	0.43
ATP1B1	< 1e-07	< 1e-07	1033.91	2432.47	0.43
DZIP1	< 1e-07	< 1e-07	155.01	364.58	0.43
SSPN	< 1e-07	< 1e-07	459.79	1061.03	0.43
MAMSTR	< 1e-07	< 1e-07	17.02	39.38	0.43
IRAK3	< 1e-07	< 1e-07	124.78	293.15	0.43
EHD2	< 1e-07	< 1e-07	1209.29	2811.87	0.43
CHST3	< 1e-07	< 1e-07	382.73	882.44	0.43
PRELID2	< 1e-07	< 1e-07	13.26	30.75	0.43
PRDM5	< 1e-07	< 1e-07	34.98	82.01	0.43
ELF4	< 1e-07	< 1e-07	139.46	321.63	0.43
RAPGEFL1	< 1e-07	< 1e-07	151.49	349.59	0.43
EDDM3B	< 1e-07	< 1e-07	1.04	2.41	0.43
ZNF454	< 1e-07	< 1e-07	15.59	36.39	0.43
GJC1	< 1e-07	< 1e-07	183.26	426.68	0.43
KCNJ13	< 1e-07	< 1e-07	2.43	5.7	0.43
LOC441869	< 1e-07	< 1e-07	189.95	440.08	0.43
SPARCL1	< 1e-07	< 1e-07	6726.06	15666.5	0.43
FAM5B	< 1e-07	< 1e-07	1.93	4.44	0.43
OLFML2A	< 1e-07	< 1e-07	290.49	669.67	0.43
PTPLA	< 1e-07	< 1e-07	75.14	174.73	0.43
TUBA4A	< 1e-07	< 1e-07	553.23	1280.51	0.43
STARD8	< 1e-07	< 1e-07	145.41	342.08	0.43
C14orf132	< 1e-07	< 1e-07	285.58	658.63	0.43
C14orf37	< 1e-07	< 1e-07	31.95	73.47	0.43
SCHIP1	< 1e-07	< 1e-07	122.91	287.92	0.43
ROBO1	< 1e-07	< 1e-07	603.01	1418.29	0.43
REEP1	< 1e-07	< 1e-07	137.98	324.09	0.43
C15orf51	< 1e-07	< 1e-07	3.69	8.62	0.43
IL33	< 1e-07	< 1e-07	314.28	735.18	0.43
DSG4	< 1e-07	< 1e-07	1.49	3.48	0.43
PPAPDC3	< 1e-07	< 1e-07	40.19	93.18	0.43
FBXL2	< 1e-07	< 1e-07	55.38	128.13	0.43
B4GALNT1	< 1e-07	< 1e-07	34.22	80.1	0.43
ILDR2	< 1e-07	< 1e-07	4.39	10.33	0.43
GPR149	< 1e-07	< 1e-07	1.23	2.86	0.43
GPR144	< 1e-07	< 1e-07	1.79	4.19	0.43
ABCD2	< 1e-07	< 1e-07	7.31	17.18	0.43
HEPACAM	< 1e-07	< 1e-07	2.44	5.73	0.43
EFNA5	< 1e-07	< 1e-07	140.07	326.58	0.43
ANKRD35	< 1e-07	< 1e-07	90.63	212.61	0.43
SERP2	< 1e-07	< 1e-07	37.02	86.47	0.43
LOC643008	< 1e-07	< 1e-07	13.03	30.08	0.43
APCDD1L	< 1e-07	< 1e-07	4.55	10.51	0.43
PKHD1L1	< 1e-07	< 1e-07	5.13	11.93	0.43
SRPX	< 1e-07	< 1e-07	119.24	279.62	0.43
MUC21	< 1e-07	< 1e-07	1.56	3.66	0.43
ZNF676	< 1e-07	< 1e-07	4.12	9.65	0.43
ADAM28	< 1e-07	< 1e-07	58.63	137.65	0.43
ZNF257	< 1e-07	< 1e-07	11.33	26.29	0.43
ADAMTS15	< 1e-07	< 1e-07	9.87	23.09	0.43
MMP16	< 1e-07	< 1e-07	13.67	32.04	0.43
TRPM5	< 1e-07	< 1e-07	2.35	5.43	0.43
CACNA2D3	< 1e-07	< 1e-07	14.7	33.81	0.43
RPRM	< 1e-07	< 1e-07	52.04	122	0.43
SIK1	< 1e-07	< 1e-07	1340.1	3124.7	0.43
CHRFAM7A	< 1e-07	< 1e-07	18.38	43.15	0.43
HSD11B1	< 1e-07	< 1e-07	53.86	126.44	0.43
HOXB4	< 1e-07	< 1e-07	14.79	34.02	0.43
NPAS4	< 1e-07	< 1e-07	4.89	11.41	0.43
TSHZ2	< 1e-07	< 1e-07	58.25	135.37	0.43
FCER1A	< 1e-07	< 1e-07	36.49	84.23	0.43
RIMS4	< 1e-07	< 1e-07	34.74	81.44	0.43
LRRTM1	< 1e-07	< 1e-07	4.62	10.85	0.43
IL17RE	< 1e-07	< 1e-07	128.43	295.95	0.43
HAPLN2	< 1e-07	< 1e-07	15.2	35.1	0.43
CGB7	< 1e-07	< 1e-07	5.18	11.91	0.43
DAPP1	< 1e-07	< 1e-07	32.3	74.33	0.43
FOXE1	< 1e-07	4.08e-07	8.25	19.14	0.43
CCKBR	1e-07	4.08e-07	5.62	13.16	0.43
ZNF727	2e-07	7.86e-07	6.16	14.41	0.43
C11orf93	< 1e-07	< 1e-07	38.12	91.03	0.42
ANP32E	< 1e-07	< 1e-07	363.76	860.53	0.42
LRRC3B	< 1e-07	< 1e-07	1.62	3.88	0.42
KRT9	< 1e-07	< 1e-07	1.53	3.68	0.42
ANXA6	< 1e-07	< 1e-07	2006.79	4758.27	0.42
CERK	< 1e-07	< 1e-07	270.73	646.17	0.42
ZNF98	< 1e-07	< 1e-07	2.06	4.94	0.42
CALD1	< 1e-07	< 1e-07	10161.4	24258.2	0.42
DMC1	< 1e-07	< 1e-07	4.27	10.26	0.42
RIMS3	< 1e-07	< 1e-07	94.35	225.81	0.42
KLHL13	< 1e-07	< 1e-07	124.32	294.97	0.42
SNX7	< 1e-07	< 1e-07	173.04	409.1	0.42
SLC16A4	< 1e-07	< 1e-07	54.88	130.38	0.42
EID3	< 1e-07	< 1e-07	27.13	64.04	0.42
GPM6B	< 1e-07	< 1e-07	223.85	536.58	0.42
HOXD12	< 1e-07	< 1e-07	1.84	4.34	0.42
PARM1	< 1e-07	< 1e-07	2838.97	6749.2	0.42
C14orf176	< 1e-07	< 1e-07	6.68	15.77	0.42
RASSF5	< 1e-07	< 1e-07	258.57	608.42	0.42
MR1	< 1e-07	< 1e-07	75.22	180.61	0.42
SPG20	< 1e-07	< 1e-07	699.79	1662.31	0.42
KSR1	< 1e-07	< 1e-07	139.29	332.2	0.42
CHST11	< 1e-07	< 1e-07	49.57	119.22	0.42
TRPC1	< 1e-07	< 1e-07	84.33	199.25	0.42
CAND2	< 1e-07	< 1e-07	90.88	217.72	0.42
EFEMP2	< 1e-07	< 1e-07	624.91	1480.13	0.42
BCL2	< 1e-07	< 1e-07	384.32	913.53	0.42
RBPMS	< 1e-07	< 1e-07	1045.85	2461.65	0.42
CCDC158	< 1e-07	< 1e-07	4.12	9.8	0.42
SGCE	< 1e-07	< 1e-07	195.37	461.27	0.42
SLC6A2	< 1e-07	< 1e-07	2.6	6.12	0.42
GALNT6	< 1e-07	< 1e-07	42.66	100.51	0.42
NRP2	< 1e-07	< 1e-07	305.04	727.03	0.42
RCAN2	< 1e-07	< 1e-07	337.31	808.17	0.42
AMOT	< 1e-07	< 1e-07	496.87	1189.56	0.42
GPX7	< 1e-07	< 1e-07	95.18	228.73	0.42
DYNC1I1	< 1e-07	< 1e-07	81.46	195.95	0.42
PAPPA2	< 1e-07	< 1e-07	2.04	4.81	0.42
FAM90A1	< 1e-07	< 1e-07	5.22	12.49	0.42
ETV5	< 1e-07	< 1e-07	162.25	384.31	0.42
NHLH2	< 1e-07	< 1e-07	2.31	5.53	0.42
ANKRD53	< 1e-07	< 1e-07	10.34	24.62	0.42
LOC149837	< 1e-07	< 1e-07	16.57	39.08	0.42
LIMS2	< 1e-07	< 1e-07	887.76	2138.76	0.42
SLC4A11	< 1e-07	< 1e-07	65.35	155.84	0.42
LPP	< 1e-07	< 1e-07	490.2	1165.77	0.42
CDKL2	< 1e-07	< 1e-07	11.08	26.54	0.42
SLIT3	< 1e-07	< 1e-07	197.94	470.29	0.42
HAPLN4	< 1e-07	< 1e-07	4.73	11.24	0.42
STARD4	< 1e-07	< 1e-07	85.01	200.61	0.42
EGOT	< 1e-07	< 1e-07	3.27	7.72	0.42
ABCC9	< 1e-07	< 1e-07	176.75	421.11	0.42
SPINK13	< 1e-07	< 1e-07	1.45	3.47	0.42
SCUBE1	< 1e-07	< 1e-07	18.44	43.88	0.42
ZNF486	< 1e-07	< 1e-07	19.28	45.94	0.42
GPR173	< 1e-07	< 1e-07	8.53	20.44	0.42
DEPDC7	< 1e-07	< 1e-07	13.2	31.72	0.42
NTRK2	< 1e-07	< 1e-07	132.57	316.5	0.42
POMC	< 1e-07	< 1e-07	9.65	22.75	0.42
C6orf123	< 1e-07	< 1e-07	3.61	8.55	0.42
CLIC3	< 1e-07	< 1e-07	19.28	46.16	0.42
ASAM	< 1e-07	< 1e-07	41.35	98.08	0.42
AQP9	< 1e-07	< 1e-07	10.58	25.16	0.42
PCSK9	< 1e-07	< 1e-07	3.34	7.9	0.42
FAM19A1	< 1e-07	< 1e-07	6.9	16.49	0.42
DUSP15	< 1e-07	< 1e-07	18.16	43.45	0.42
YBX2	< 1e-07	< 1e-07	8.81	21.03	0.42
CYP26B1	< 1e-07	< 1e-07	37.98	90.88	0.42
FAM65B	< 1e-07	< 1e-07	111.13	263.72	0.42
FMO2	< 1e-07	< 1e-07	81.71	196.55	0.42
PLD5	2e-07	7.86e-07	5.74	13.54	0.42
RARRES1	3e-07	1.16e-06	299.05	705.51	0.42
PTPRQ	8e-07	2.92e-06	6.53	15.39	0.42
NFATC2	9e-07	3.26e-06	22.26	53.57	0.42
GFRA3	9e-07	3.26e-06	19.3	46.39	0.42
DPP6	1.4e-06	4.94e-06	5.86	14.11	0.42
PCDHAC2	2.6e-06	8.8e-06	10.12	24.08	0.42
HPSE2	3.6e-06	1.19e-05	32.3	76.02	0.42
SCNN1B	6.2e-06	1.97e-05	58.57	138.67	0.42
AKAP2	7.6e-06	2.39e-05	295.45	708.37	0.42
NDRG2	< 1e-07	< 1e-07	1806.4	4389.1	0.41
TIMP3	< 1e-07	< 1e-07	4995.58	12113.6	0.41
FRMD7	< 1e-07	< 1e-07	1.97	4.8	0.41
PAQR5	< 1e-07	< 1e-07	17.42	42.74	0.41
TMEM169	< 1e-07	< 1e-07	7.07	17.11	0.41
HCG11	< 1e-07	< 1e-07	184.55	449.15	0.41
PRKCA	< 1e-07	< 1e-07	553.95	1335.48	0.41
SP6	< 1e-07	< 1e-07	75.67	186.3	0.41
LRP4	< 1e-07	< 1e-07	128.11	309.43	0.41
PRTFDC1	< 1e-07	< 1e-07	41.97	101.36	0.41
AMPH	< 1e-07	< 1e-07	15.71	38.2	0.41
LOC100126784	< 1e-07	< 1e-07	22.7	55.18	0.41
FAM124A	< 1e-07	< 1e-07	44.57	108.04	0.41
MRAP2	< 1e-07	< 1e-07	88.58	218.02	0.41
SERPINB1	< 1e-07	< 1e-07	210.92	519.64	0.41
HLF	< 1e-07	< 1e-07	303.18	746.72	0.41
LGALS3	< 1e-07	< 1e-07	1714.54	4157.92	0.41
SLC24A3	< 1e-07	< 1e-07	249.08	601.98	0.41
NACAD	< 1e-07	< 1e-07	77.44	187.28	0.41
RNF182	< 1e-07	< 1e-07	6.09	14.67	0.41
XKR4	< 1e-07	< 1e-07	2.6	6.29	0.41
INMT	< 1e-07	< 1e-07	441.5	1075.3	0.41
ATP10B	< 1e-07	< 1e-07	2.14	5.26	0.41
NTN4	< 1e-07	< 1e-07	1024.94	2488.95	0.41
F7	< 1e-07	< 1e-07	5.1	12.5	0.41
HS3ST3A1	< 1e-07	< 1e-07	32.7	80.66	0.41
MET	< 1e-07	< 1e-07	303.63	745.62	0.41
HSPB2	< 1e-07	< 1e-07	56.11	137.88	0.41
ZNF711	< 1e-07	< 1e-07	46.57	114.53	0.41
ITGB4	< 1e-07	< 1e-07	1059.84	2593.77	0.41
FAM178B	< 1e-07	< 1e-07	5.6	13.75	0.41
CNR1	< 1e-07	< 1e-07	15.86	38.3	0.41
TRPC4	< 1e-07	< 1e-07	62.85	154.74	0.41
DTNA	< 1e-07	< 1e-07	284.97	689.65	0.41
HR	< 1e-07	< 1e-07	120.32	292.79	0.41
ZCCHC12	< 1e-07	< 1e-07	6.24	15.08	0.41
LOC134466	< 1e-07	< 1e-07	27.17	66.41	0.41
SLC38A5	< 1e-07	< 1e-07	38.48	93.91	0.41
IGF2BP2	< 1e-07	< 1e-07	23.91	57.8	0.41
TNIK	< 1e-07	< 1e-07	67.08	163.07	0.41
DNAJC15	< 1e-07	< 1e-07	172.53	415.92	0.41
KLHL30	< 1e-07	< 1e-07	10.14	24.94	0.41
CXCR1	< 1e-07	< 1e-07	3.25	7.96	0.41
C2orf43	< 1e-07	< 1e-07	139.67	337.81	0.41
TMPRSS11A	< 1e-07	< 1e-07	1.71	4.18	0.41
SERTAD4	< 1e-07	< 1e-07	32.53	79.25	0.41
C9orf24	< 1e-07	< 1e-07	9.05	22	0.41
ESPNL	< 1e-07	< 1e-07	10.4	25.61	0.41
C9orf4	< 1e-07	< 1e-07	5.66	13.9	0.41
RUNX1T1	< 1e-07	< 1e-07	16.27	39.79	0.41
OGN	< 1e-07	< 1e-07	423.47	1027.81	0.41
CPXM1	< 1e-07	< 1e-07	111.86	275.96	0.41
ROR1	< 1e-07	< 1e-07	47.4	115.96	0.41
HAND2	< 1e-07	4.08e-07	5.65	13.92	0.41
PRPH	< 1e-07	4.08e-07	6.3	15.49	0.41
MYOZ1	< 1e-07	4.08e-07	18.15	44.54	0.41
GALNT5	2e-07	7.86e-07	18.14	43.76	0.41
MFAP5	1.8e-06	6.24e-06	26.49	63.99	0.41
TBX5	1.9e-06	6.57e-06	26.54	65.26	0.41
GALNT13	1.9e-06	6.57e-06	17.48	42.21	0.41
SCNN1G	3.3e-06	1.1e-05	125.27	308.7	0.41
C19orf33	5.9e-06	1.88e-05	56.09	136.72	0.41
GLRA4	< 1e-07	< 1e-07	1.32	3.32	0.4
FERMT2	< 1e-07	< 1e-07	929.5	2345.89	0.4
FEZ1	< 1e-07	< 1e-07	140.7	354.58	0.4
B3GNT9	< 1e-07	< 1e-07	239.89	595.13	0.4
LOC401093	< 1e-07	< 1e-07	153.62	383.26	0.4
PLS3	< 1e-07	< 1e-07	851.46	2118.62	0.4
CCDC129	< 1e-07	< 1e-07	1.8	4.45	0.4
PDGFD	< 1e-07	< 1e-07	226.43	563.39	0.4
PRRG4	< 1e-07	< 1e-07	118.64	295.17	0.4
BEND5	< 1e-07	< 1e-07	43.14	108.75	0.4
GPRASP1	< 1e-07	< 1e-07	332.81	823.48	0.4
KCNIP3	< 1e-07	< 1e-07	81.14	205.14	0.4
C11orf87	< 1e-07	< 1e-07	1.59	3.97	0.4
SGK269	< 1e-07	< 1e-07	365.39	904.64	0.4
CCDC89	< 1e-07	< 1e-07	13.34	32.98	0.4
DKK3	< 1e-07	< 1e-07	1235.15	3068.76	0.4
CORO2B	< 1e-07	< 1e-07	31.19	77.93	0.4
NCRNA00087	< 1e-07	< 1e-07	56.27	141.05	0.4
EPB41L3	< 1e-07	< 1e-07	219.87	553.15	0.4
FHOD3	< 1e-07	< 1e-07	397.24	1004.93	0.4
ASB12	< 1e-07	< 1e-07	3.19	7.97	0.4
ANXA2P3	< 1e-07	< 1e-07	3.02	7.64	0.4
TSPAN2	< 1e-07	< 1e-07	214.94	543.58	0.4
BNC2	< 1e-07	< 1e-07	118.6	296.79	0.4
EVC2	< 1e-07	< 1e-07	62.06	156.01	0.4
MAP1B	< 1e-07	< 1e-07	1474.21	3666.47	0.4
TMEM154	< 1e-07	< 1e-07	35.37	89.31	0.4
REC8	< 1e-07	< 1e-07	82.97	206.75	0.4
WFIKKN2	< 1e-07	< 1e-07	9.3	23.09	0.4
HEPH	< 1e-07	< 1e-07	302.44	752.54	0.4
CHST6	< 1e-07	< 1e-07	11.88	29.44	0.4
FAM19A2	< 1e-07	< 1e-07	26.07	65.19	0.4
PLIN4	< 1e-07	< 1e-07	376.53	946.65	0.4
ZNF655	< 1e-07	< 1e-07	430.13	1086.63	0.4
TACR2	< 1e-07	< 1e-07	38.63	97.33	0.4
PTGER3	< 1e-07	< 1e-07	55.15	139.52	0.4
PDE5A	< 1e-07	< 1e-07	1049.68	2615.02	0.4
TMEM114	< 1e-07	< 1e-07	1.19	3.02	0.4
CHAD	< 1e-07	< 1e-07	7.22	18.21	0.4
PTGIS	< 1e-07	< 1e-07	516.2	1290.81	0.4
ITPR1	< 1e-07	< 1e-07	1086.95	2711.22	0.4
SGCA	< 1e-07	< 1e-07	140.74	351.9	0.4
NTRK3	< 1e-07	< 1e-07	33.21	84.02	0.4
LSAMP	< 1e-07	< 1e-07	189.49	476.85	0.4
RSPO3	< 1e-07	< 1e-07	67.24	167.5	0.4
HHIPL2	< 1e-07	4.08e-07	7.32	18.14	0.4
LGALS4	1e-07	4.08e-07	9.31	23.16	0.4
NOX1	1e-07	4.08e-07	10.17	25.54	0.4
CALN1	7e-07	2.58e-06	8.26	20.81	0.4
GSTA2	1.1e-06	3.94e-06	3.47	8.72	0.4
PITX2	5.6e-06	1.8e-05	5.81	14.59	0.4
CFL2	< 1e-07	< 1e-07	893.76	2298.94	0.39
PLEKHA2	< 1e-07	< 1e-07	393.7	1012.01	0.39
TPM1	< 1e-07	< 1e-07	8608.86	21899	0.39
PLP2	< 1e-07	< 1e-07	617.24	1590.99	0.39
ANXA2P2	< 1e-07	< 1e-07	1220.41	3126.6	0.39
SVIL	< 1e-07	< 1e-07	2362.98	6133.24	0.39
C4orf35	< 1e-07	< 1e-07	1.28	3.28	0.39
TCF7L1	< 1e-07	< 1e-07	228	587.84	0.39
SLC9A4	< 1e-07	< 1e-07	1.45	3.77	0.39
RNASE12	< 1e-07	< 1e-07	1.49	3.82	0.39
MXRA7	< 1e-07	< 1e-07	1991.5	5078.55	0.39
FAM92A1	< 1e-07	< 1e-07	44.63	113.52	0.39
DBNDD2	< 1e-07	< 1e-07	333.61	848.04	0.39
PPP1R12B	< 1e-07	< 1e-07	3696.87	9521.78	0.39
KCNH4	< 1e-07	< 1e-07	3.35	8.51	0.39
TPRG1	< 1e-07	< 1e-07	12.18	31.49	0.39
SOX7	< 1e-07	< 1e-07	119.96	309.19	0.39
CD40	< 1e-07	< 1e-07	190.08	487.24	0.39
LOC644538	< 1e-07	< 1e-07	84.51	216.7	0.39
KCNJ8	< 1e-07	< 1e-07	157.01	400.83	0.39
S100A16	< 1e-07	< 1e-07	381.04	984.83	0.39
ZNF660	< 1e-07	< 1e-07	10.01	25.48	0.39
HOXA7	< 1e-07	< 1e-07	66.92	170.05	0.39
TCEAL7	< 1e-07	< 1e-07	43.04	109.08	0.39
RAB40AL	< 1e-07	< 1e-07	6.86	17.39	0.39
LOC399959	< 1e-07	< 1e-07	218.07	555.6	0.39
ITIH5	< 1e-07	< 1e-07	607.39	1544.15	0.39
EDNRA	< 1e-07	< 1e-07	533.43	1378.12	0.39
GIPC2	< 1e-07	< 1e-07	26.43	68.15	0.39
NTF3	< 1e-07	< 1e-07	17.78	45.91	0.39
PDPN	< 1e-07	< 1e-07	197.55	501.8	0.39
FAM162B	< 1e-07	< 1e-07	18.97	48.37	0.39
ID3	< 1e-07	< 1e-07	913.13	2324.11	0.39
EFHC2	< 1e-07	< 1e-07	25.14	64.2	0.39
NCRNA00092	< 1e-07	< 1e-07	30.58	78.5	0.39
RASL10B	< 1e-07	< 1e-07	35.28	90.21	0.39
FGF2	< 1e-07	< 1e-07	171.51	435.99	0.39
KCNS2	< 1e-07	< 1e-07	3.89	9.87	0.39
CDKL1	< 1e-07	< 1e-07	21.27	54.01	0.39
TGFB1I1	< 1e-07	< 1e-07	678.39	1720.03	0.39
PAPPA	< 1e-07	< 1e-07	30.15	77.85	0.39
ZDHHC15	< 1e-07	< 1e-07	37.38	95.59	0.39
CDH18	< 1e-07	< 1e-07	2.05	5.19	0.39
RASL11B	< 1e-07	< 1e-07	47.17	121.52	0.39
CAMK1D	< 1e-07	< 1e-07	33.03	85.01	0.39
TP53AIP1	< 1e-07	< 1e-07	10.51	27.22	0.39
WNT7A	< 1e-07	< 1e-07	2.68	6.8	0.39
ST8SIA1	< 1e-07	< 1e-07	98.59	249.61	0.39
RNASE7	< 1e-07	< 1e-07	4.17	10.78	0.39
ATP13A4	< 1e-07	< 1e-07	2.1	5.42	0.39
SPEG	< 1e-07	< 1e-07	380.93	987.34	0.39
UGT8	< 1e-07	< 1e-07	4.81	12.21	0.39
UGT2B7	< 1e-07	< 1e-07	1.63	4.13	0.39
SLC7A14	< 1e-07	< 1e-07	3.11	8.05	0.39
PNCK	< 1e-07	< 1e-07	127.83	331.31	0.39
PNMAL1	< 1e-07	< 1e-07	141.78	363.45	0.39
WNT9B	< 1e-07	< 1e-07	2.91	7.37	0.39
NHSL2	< 1e-07	< 1e-07	24.28	62.68	0.39
FAT4	< 1e-07	< 1e-07	161.21	413.89	0.39
LGALS7	< 1e-07	< 1e-07	3.09	7.95	0.39
PCDH10	< 1e-07	< 1e-07	250.51	638.56	0.39
LOC284837	< 1e-07	< 1e-07	17.9	45.81	0.39
C1orf175	< 1e-07	< 1e-07	26.54	68.79	0.39
GPR39	< 1e-07	< 1e-07	19.52	49.6	0.39
LCN15	< 1e-07	< 1e-07	2.09	5.3	0.39
FCGR3B	< 1e-07	< 1e-07	6.6	16.77	0.39
FCGBP	< 1e-07	< 1e-07	379.09	964.07	0.39
PREX2	< 1e-07	< 1e-07	22.28	57.02	0.39
RSPO2	< 1e-07	4.08e-07	43.5	112.02	0.39
NR4A3	2.8e-06	9.44e-06	163.56	420.49	0.39
EFNB1	< 1e-07	< 1e-07	369.02	961.46	0.38
C15orf41	< 1e-07	< 1e-07	89.43	234.25	0.38
ETNK2	< 1e-07	< 1e-07	188.06	501.13	0.38
GSTM4	< 1e-07	< 1e-07	294.53	782.98	0.38
GPR156	< 1e-07	< 1e-07	3.03	7.96	0.38
KITLG	< 1e-07	< 1e-07	397.85	1058.02	0.38
TINAGL1	< 1e-07	< 1e-07	531.88	1394.52	0.38
JAZF1	< 1e-07	< 1e-07	328.04	855.72	0.38
JUB	< 1e-07	< 1e-07	233.82	611.49	0.38
CCDC69	< 1e-07	< 1e-07	505.29	1343.53	0.38
VCL	< 1e-07	< 1e-07	2865.2	7487.61	0.38
C8orf31	< 1e-07	< 1e-07	4.69	12.36	0.38
LPAR1	< 1e-07	< 1e-07	187.5	494.2	0.38
C7orf51	< 1e-07	< 1e-07	18.09	47.22	0.38
NUDT10	< 1e-07	< 1e-07	210.82	559.02	0.38
KIAA1614	< 1e-07	< 1e-07	31.91	84.92	0.38
TNNI3K	< 1e-07	< 1e-07	7.41	19.3	0.38
MEIS1	< 1e-07	< 1e-07	253.89	665.61	0.38
TAF7L	< 1e-07	< 1e-07	3.68	9.66	0.38
ADRA2B	< 1e-07	< 1e-07	12.4	32.42	0.38
C1QTNF1	< 1e-07	< 1e-07	496.66	1304.4	0.38
NLGN3	< 1e-07	< 1e-07	118.75	314.82	0.38
ACOT11	< 1e-07	< 1e-07	46.95	124.89	0.38
ATAD3C	< 1e-07	< 1e-07	52.31	136.71	0.38
SSTR2	< 1e-07	< 1e-07	17.46	46.02	0.38
XKR5	< 1e-07	< 1e-07	8.7	23.04	0.38
NMUR1	< 1e-07	< 1e-07	21.73	57.26	0.38
RGNEF	< 1e-07	< 1e-07	127.66	335.13	0.38
ANKRD43	< 1e-07	< 1e-07	49.03	127.66	0.38
STK32A	< 1e-07	< 1e-07	2.71	7.05	0.38
CAMK1G	< 1e-07	< 1e-07	19.54	51.52	0.38
ACE2	< 1e-07	< 1e-07	7.79	20.42	0.38
ODZ3	< 1e-07	< 1e-07	120.82	317.52	0.38
MATN4	< 1e-07	< 1e-07	2.51	6.63	0.38
HUNK	< 1e-07	< 1e-07	46.04	121.52	0.38
WFDC1	< 1e-07	< 1e-07	470.48	1230.34	0.38
HOXB3	< 1e-07	< 1e-07	72.15	188.62	0.38
SLC16A7	< 1e-07	< 1e-07	9.17	23.87	0.38
SCRG1	< 1e-07	< 1e-07	56.57	149.25	0.38
LY75	< 1e-07	< 1e-07	74.28	197.65	0.38
PNMA2	< 1e-07	< 1e-07	16.32	42.4	0.38
CNTNAP4	< 1e-07	< 1e-07	1.82	4.73	0.38
PCDH11X	< 1e-07	< 1e-07	4.54	12.09	0.38
WNT16	< 1e-07	< 1e-07	6.68	17.45	0.38
WNT2B	< 1e-07	< 1e-07	53.73	142.62	0.38
LGALS7B	< 1e-07	< 1e-07	1.95	5.19	0.38
FMN2	< 1e-07	< 1e-07	21.66	56.51	0.38
C6orf174	< 1e-07	< 1e-07	34.85	91.15	0.38
TGM5	< 1e-07	< 1e-07	2.84	7.47	0.38
HCG4	< 1e-07	< 1e-07	20.25	53.92	0.38
S1PR5	< 1e-07	< 1e-07	23.41	61.89	0.38
MGAM	< 1e-07	< 1e-07	3.29	8.54	0.38
IVL	< 1e-07	< 1e-07	2.07	5.43	0.38
NEURL3	< 1e-07	< 1e-07	27.1	70.85	0.38
C4orf31	< 1e-07	< 1e-07	126.33	334.32	0.38
PCDHGA9	< 1e-07	< 1e-07	28.64	75.78	0.38
FXYD1	< 1e-07	< 1e-07	100.37	262.98	0.38
POU2AF1	< 1e-07	< 1e-07	26.7	69.62	0.38
SGK1	< 1e-07	< 1e-07	1034.09	2710.54	0.38
ANXA13	< 1e-07	< 1e-07	3.12	8.29	0.38
CDH19	< 1e-07	< 1e-07	8.76	23.18	0.38
SOX10	< 1e-07	< 1e-07	15.98	41.75	0.38
COL27A1	< 1e-07	4.08e-07	94.33	246.19	0.38
BMPER	< 1e-07	4.08e-07	32.69	85.41	0.38
CYP2W1	< 1e-07	4.08e-07	9.8	25.77	0.38
CYP4F12	2e-07	7.86e-07	29.75	78.06	0.38
PRKG2	3e-07	1.16e-06	59.72	157.36	0.38
CDO1	1.8e-06	6.24e-06	119.91	313.59	0.38
KCNH5	< 1e-07	< 1e-07	1.29	3.47	0.37
LOC283856	< 1e-07	< 1e-07	2.99	8.19	0.37
ANO6	< 1e-07	< 1e-07	852.34	2300.48	0.37
SLCO3A1	< 1e-07	< 1e-07	141.04	379.61	0.37
RTDR1	< 1e-07	< 1e-07	3.1	8.29	0.37
DNAJB5	< 1e-07	< 1e-07	371.73	1002.08	0.37
C4orf49	< 1e-07	< 1e-07	12.1	32.78	0.37
DNAJB4	< 1e-07	< 1e-07	176.87	480.59	0.37
KIAA1161	< 1e-07	< 1e-07	74.94	200.11	0.37
CAPG	< 1e-07	< 1e-07	640	1747.88	0.37
CCND2	< 1e-07	< 1e-07	715.72	1913.92	0.37
DDO	< 1e-07	< 1e-07	22.56	61.38	0.37
TRO	< 1e-07	< 1e-07	71.57	195.12	0.37
ITGA2	< 1e-07	< 1e-07	340.88	915.96	0.37
S100A6	< 1e-07	< 1e-07	2318.9	6189.94	0.37
CCNJL	< 1e-07	< 1e-07	24.86	66.48	0.37
PRPH2	< 1e-07	< 1e-07	11.99	32.48	0.37
OR7C1	< 1e-07	< 1e-07	2.6	7.07	0.37
SULT2A1	< 1e-07	< 1e-07	1.13	3.05	0.37
ADRB3	< 1e-07	< 1e-07	1.83	4.89	0.37
ANKRD45	< 1e-07	< 1e-07	6.82	18.22	0.37
MRVI1	< 1e-07	< 1e-07	850.35	2267.7	0.37
C3orf54	< 1e-07	< 1e-07	28.2	76.66	0.37
SEMA5A	< 1e-07	< 1e-07	196.63	533.74	0.37
ACTA2	< 1e-07	< 1e-07	16864.8	45162.2	0.37
KIF26B	< 1e-07	< 1e-07	31.62	85	0.37
STK33	< 1e-07	< 1e-07	40.19	108.11	0.37
HRH2	< 1e-07	< 1e-07	13.66	37.05	0.37
TAGLN	< 1e-07	< 1e-07	22535.4	60700.3	0.37
ZFPM2	< 1e-07	< 1e-07	14.35	39.11	0.37
C6orf186	< 1e-07	< 1e-07	7.44	20.24	0.37
PCDP1	< 1e-07	< 1e-07	3.29	8.93	0.37
PRSS1	< 1e-07	< 1e-07	1.26	3.45	0.37
KCNQ4	< 1e-07	< 1e-07	15.35	41.37	0.37
IER3	< 1e-07	< 1e-07	406.35	1096.82	0.37
C1orf186	< 1e-07	< 1e-07	8.38	22.69	0.37
KCNH1	< 1e-07	< 1e-07	8.77	23.57	0.37
PLN	< 1e-07	< 1e-07	248.71	669.95	0.37
GPR109A	< 1e-07	< 1e-07	45.35	121.46	0.37
HSPB7	< 1e-07	< 1e-07	258.61	695.11	0.37
MACC1	< 1e-07	< 1e-07	67.02	182.24	0.37
TMEM100	< 1e-07	< 1e-07	56.93	154.04	0.37
SLC8A2	< 1e-07	< 1e-07	17.48	46.91	0.37
NLGN1	< 1e-07	< 1e-07	26.97	72.28	0.37
VAT1L	< 1e-07	< 1e-07	3.77	10.24	0.37
DUSP2	< 1e-07	< 1e-07	181.15	484.6	0.37
AKR1C2	< 1e-07	< 1e-07	24.27	66.19	0.37
CES1	< 1e-07	< 1e-07	472.11	1274.1	0.37
BNC1	< 1e-07	< 1e-07	5.97	16.17	0.37
SRL	< 1e-07	< 1e-07	36.75	99.26	0.37
RNF112	< 1e-07	< 1e-07	36.72	99.24	0.37
HBB	< 1e-07	< 1e-07	97.45	261.14	0.37
MAOB	< 1e-07	< 1e-07	931.5	2526.64	0.37
PRSS12	< 1e-07	< 1e-07	21.34	57.39	0.37
LRRC2	< 1e-07	< 1e-07	15.92	42.54	0.37
BCL11A	< 1e-07	< 1e-07	73.45	200.33	0.37
CXCL6	< 1e-07	< 1e-07	31.16	84.7	0.37
P2RX2	< 1e-07	< 1e-07	22.57	61.38	0.37
TIMP4	< 1e-07	< 1e-07	29.29	79.09	0.37
WNT3A	< 1e-07	< 1e-07	19.18	52.22	0.37
CA4	< 1e-07	< 1e-07	16.7	44.55	0.37
CCDC60	< 1e-07	< 1e-07	22.6	61.45	0.37
CDH2	< 1e-07	4.08e-07	44.53	120.12	0.37
FUT6	< 1e-07	4.08e-07	3.3	8.88	0.37
S100A2	5.8e-06	1.85e-05	64.56	174.21	0.37
GABRP	9.3e-06	2.88e-05	133.78	366.42	0.37
PALLD	< 1e-07	< 1e-07	3478.9	9763.85	0.36
CLDN19	< 1e-07	< 1e-07	2.04	5.71	0.36
PDE7B	< 1e-07	< 1e-07	87.04	244.97	0.36
NHS	< 1e-07	< 1e-07	86.67	242.33	0.36
CD200	< 1e-07	< 1e-07	115.43	317.6	0.36
CLIP3	< 1e-07	< 1e-07	422.95	1180.33	0.36
TRIM6	< 1e-07	< 1e-07	41.44	114.1	0.36
DOCK3	< 1e-07	< 1e-07	41.36	113.54	0.36
ADCYAP1R1	< 1e-07	< 1e-07	1.82	5.03	0.36
VWA5A	< 1e-07	< 1e-07	262.21	727.25	0.36
NT5E	< 1e-07	< 1e-07	185.1	518.05	0.36
SDPR	< 1e-07	< 1e-07	529.66	1468.41	0.36
VAV3	< 1e-07	< 1e-07	92.6	258.02	0.36
HOXB2	< 1e-07	< 1e-07	62.96	174.99	0.36
PPARGC1B	< 1e-07	< 1e-07	16.03	44.75	0.36
APOBEC3D	< 1e-07	< 1e-07	32.64	91.23	0.36
KCNMA1	< 1e-07	< 1e-07	994.51	2744.36	0.36
C3orf70	< 1e-07	< 1e-07	184.07	508.13	0.36
GPLD1	< 1e-07	< 1e-07	19.87	55.6	0.36
SH3GL3	< 1e-07	< 1e-07	3.77	10.32	0.36
IL1R2	< 1e-07	< 1e-07	8.19	22.55	0.36
P2RY12	< 1e-07	< 1e-07	8.57	24.13	0.36
WISP3	< 1e-07	< 1e-07	2.71	7.53	0.36
KIRREL3	< 1e-07	< 1e-07	3.36	9.38	0.36
CPAMD8	< 1e-07	< 1e-07	779.42	2136.24	0.36
NEXN	< 1e-07	< 1e-07	541.93	1523.82	0.36
OR7A5	< 1e-07	< 1e-07	2.7	7.39	0.36
COL21A1	< 1e-07	< 1e-07	42.7	117.27	0.36
LRRK2	< 1e-07	< 1e-07	78.85	216.81	0.36
LRMP	< 1e-07	< 1e-07	30.1	84.54	0.36
GAS1	< 1e-07	< 1e-07	193.9	545.97	0.36
GPX3	< 1e-07	< 1e-07	1168.3	3215.77	0.36
SOX5	< 1e-07	< 1e-07	13.09	36.74	0.36
CLIC6	< 1e-07	< 1e-07	151.99	426.78	0.36
HAAO	< 1e-07	< 1e-07	90.2	250.54	0.36
RNF175	< 1e-07	< 1e-07	9.95	27.92	0.36
TLR3	< 1e-07	< 1e-07	92.53	257.72	0.36
POU3F3	< 1e-07	< 1e-07	1.17	3.28	0.36
LRFN5	< 1e-07	< 1e-07	30.92	84.76	0.36
EGFL6	< 1e-07	< 1e-07	4.92	13.8	0.36
CRHBP	< 1e-07	< 1e-07	10.84	30.2	0.36
MAML2	< 1e-07	< 1e-07	177.54	492.21	0.36
TPM2	< 1e-07	< 1e-07	8313.18	23109	0.36
CAMK2A	< 1e-07	< 1e-07	6.14	17.25	0.36
MBNL3	< 1e-07	< 1e-07	27.87	78.4	0.36
FUT2	< 1e-07	< 1e-07	31.6	88.81	0.36
SCGB2A1	< 1e-07	< 1e-07	24.65	68.87	0.36
ENPP6	< 1e-07	< 1e-07	31.62	87.79	0.36
BMP7	< 1e-07	< 1e-07	175.12	490.06	0.36
GRIA3	< 1e-07	< 1e-07	12.06	33.41	0.36
ITLN1	< 1e-07	< 1e-07	3.3	9.22	0.36
RBP4	< 1e-07	< 1e-07	15.78	43.99	0.36
CASQ2	< 1e-07	< 1e-07	50.83	140.65	0.36
CDH22	< 1e-07	< 1e-07	22.63	63.21	0.36
PROK1	5e-07	1.87e-06	40.5	111.55	0.36
KIAA0408	1.7e-06	5.92e-06	40.25	112.51	0.36
KRT17	4.5e-06	1.47e-05	1440.52	3959.27	0.36
WFDC12	8.1e-06	2.53e-05	5.92	16.29	0.36
MGAT4C	< 1e-07	< 1e-07	1.77	5.08	0.35
TRIM61	< 1e-07	< 1e-07	2.41	6.79	0.35
ST6GALNAC4	< 1e-07	< 1e-07	113.88	323.52	0.35
PLBD1	< 1e-07	< 1e-07	107.45	307.04	0.35
LPCAT2	< 1e-07	< 1e-07	245.44	699.76	0.35
TGFBR3	< 1e-07	< 1e-07	567.58	1603.87	0.35
MGC16703	< 1e-07	< 1e-07	3.52	10.15	0.35
USH1G	< 1e-07	< 1e-07	2.21	6.27	0.35
TMIE	< 1e-07	< 1e-07	5.04	14.39	0.35
CSRP1	< 1e-07	< 1e-07	12935	37332.2	0.35
TRPC3	< 1e-07	< 1e-07	2.94	8.39	0.35
LOC100130238	< 1e-07	< 1e-07	2.63	7.56	0.35
ATP1A4	< 1e-07	< 1e-07	2.12	6.06	0.35
SLC1A6	< 1e-07	< 1e-07	2	5.77	0.35
POPDC2	< 1e-07	< 1e-07	162.49	462.53	0.35
CACHD1	< 1e-07	< 1e-07	178.88	516.2	0.35
MAP1A	< 1e-07	< 1e-07	276.26	796.74	0.35
INSC	< 1e-07	< 1e-07	3.33	9.42	0.35
RND3	< 1e-07	< 1e-07	431.06	1223.63	0.35
TMEM139	< 1e-07	< 1e-07	15.52	44.46	0.35
ITGB8	< 1e-07	< 1e-07	376.72	1091.24	0.35
FGF7	< 1e-07	< 1e-07	131.33	373.96	0.35
ADRA1B	< 1e-07	< 1e-07	4.54	13.03	0.35
ZBTB7C	< 1e-07	< 1e-07	103.12	294.15	0.35
RGN	< 1e-07	< 1e-07	81.28	232.01	0.35
FLNA	< 1e-07	< 1e-07	25172	72125	0.35
SPATA6	< 1e-07	< 1e-07	34.7	98.91	0.35
TMEM200B	< 1e-07	< 1e-07	158.56	459.02	0.35
HPCAL4	< 1e-07	< 1e-07	3.67	10.4	0.35
CHD5	< 1e-07	< 1e-07	24.31	69.12	0.35
WNT10A	< 1e-07	< 1e-07	23.86	68.08	0.35
EDNRB	< 1e-07	< 1e-07	249.72	707.09	0.35
CKMT2	< 1e-07	< 1e-07	44.98	127.24	0.35
SLC16A12	< 1e-07	< 1e-07	7.12	20.41	0.35
ODZ2	< 1e-07	< 1e-07	61.31	175.25	0.35
RXRG	< 1e-07	< 1e-07	4.09	11.75	0.35
GLT1D1	< 1e-07	< 1e-07	7.6	21.92	0.35
ELAVL3	< 1e-07	< 1e-07	5.06	14.55	0.35
GRIN2A	< 1e-07	< 1e-07	8.25	23.75	0.35
C2orf40	< 1e-07	< 1e-07	158.03	452.73	0.35
APOB	< 1e-07	< 1e-07	7.55	21.78	0.35
CSTA	< 1e-07	< 1e-07	67.48	190.7	0.35
SLC2A4	< 1e-07	< 1e-07	133.96	384.48	0.35
ANXA8L2	< 1e-07	< 1e-07	35.08	100.22	0.35
IL1RL1	< 1e-07	< 1e-07	7.11	20.39	0.35
C16orf89	< 1e-07	< 1e-07	36.99	107.17	0.35
KCNK3	< 1e-07	< 1e-07	330.19	931.98	0.35
RNF128	< 1e-07	< 1e-07	50.05	143.78	0.35
KIRREL	< 1e-07	< 1e-07	66.06	190.77	0.35
CACNA2D1	2.3e-06	7.83e-06	65.8	189.49	0.35
CAV2	< 1e-07	< 1e-07	356.74	1048.21	0.34
C12orf75	< 1e-07	< 1e-07	362.41	1070.56	0.34
OVCH2	< 1e-07	< 1e-07	1.83	5.35	0.34
ARHGAP23	< 1e-07	< 1e-07	387.31	1142.59	0.34
SVOPL	< 1e-07	< 1e-07	2.73	8.02	0.34
MECOM	< 1e-07	< 1e-07	187.01	552.43	0.34
ENTPD3	< 1e-07	< 1e-07	61.75	179.64	0.34
EFEMP1	< 1e-07	< 1e-07	739.93	2192.1	0.34
GLIS3	< 1e-07	< 1e-07	103.2	299.38	0.34
ZSCAN4	< 1e-07	< 1e-07	1.91	5.55	0.34
ATP2B4	< 1e-07	< 1e-07	1487.99	4436.27	0.34
RAB38	< 1e-07	< 1e-07	21.74	64.15	0.34
CTTNBP2	< 1e-07	< 1e-07	60.4	177.36	0.34
PLA2G4A	< 1e-07	< 1e-07	139.8	405.96	0.34
GJA1	< 1e-07	< 1e-07	1266.32	3718.06	0.34
GPRC6A	< 1e-07	< 1e-07	1.62	4.77	0.34
KCNF1	< 1e-07	< 1e-07	4.31	12.87	0.34
CHST2	< 1e-07	< 1e-07	201.26	583.65	0.34
FXYD6	< 1e-07	< 1e-07	528.46	1570.46	0.34
CA12	< 1e-07	< 1e-07	154.59	450.46	0.34
RGS22	< 1e-07	< 1e-07	14.27	42.32	0.34
PPP2R2B	< 1e-07	< 1e-07	13.89	40.65	0.34
MEIS2	< 1e-07	< 1e-07	429.26	1263.24	0.34
DCAF12L1	< 1e-07	< 1e-07	2.56	7.52	0.34
ANK2	< 1e-07	< 1e-07	133.17	390.11	0.34
LOC283392	< 1e-07	< 1e-07	7.13	20.98	0.34
C11orf70	< 1e-07	< 1e-07	19.92	57.88	0.34
ITGB1BP2	< 1e-07	< 1e-07	23.08	67.41	0.34
DRD2	< 1e-07	< 1e-07	6.34	18.53	0.34
SPATA18	< 1e-07	< 1e-07	105.05	312.72	0.34
EFS	< 1e-07	< 1e-07	398.81	1157.52	0.34
LRCH2	< 1e-07	< 1e-07	134.18	391.04	0.34
MYL9	< 1e-07	< 1e-07	13698.8	40814.7	0.34
SCUBE3	< 1e-07	< 1e-07	32.28	94.24	0.34
PHYHIP	< 1e-07	< 1e-07	80.74	236.32	0.34
IGDCC4	< 1e-07	< 1e-07	9.49	27.63	0.34
XG	< 1e-07	< 1e-07	5.29	15.64	0.34
ITGA9	< 1e-07	< 1e-07	119.52	356.51	0.34
RASAL1	< 1e-07	< 1e-07	5.71	16.99	0.34
KANK4	< 1e-07	< 1e-07	31.02	90.33	0.34
NPPC	< 1e-07	< 1e-07	2.54	7.37	0.34
PCP4	< 1e-07	< 1e-07	563.6	1646.53	0.34
CES4	< 1e-07	< 1e-07	8.13	23.95	0.34
ATCAY	< 1e-07	< 1e-07	52.25	153.84	0.34
MYOM1	< 1e-07	< 1e-07	76.79	224.08	0.34
PTGDS	< 1e-07	< 1e-07	2032.68	6004.09	0.34
CDH17	< 1e-07	< 1e-07	10.42	30.25	0.34
DDIT4L	< 1e-07	< 1e-07	26.63	77.2	0.34
ASCL2	< 1e-07	< 1e-07	24.28	70.84	0.34
MME	< 1e-07	< 1e-07	1879.18	5586.02	0.34
L1CAM	< 1e-07	< 1e-07	38.77	115.55	0.34
CHGB	< 1e-07	< 1e-07	73.12	214.49	0.34
STON1-GTF2A1L	1e-07	4.08e-07	4.85	14.12	0.34
SLC38A4	4e-07	1.52e-06	16.46	47.99	0.34
FGFBP1	5e-07	1.87e-06	8.51	25.4	0.34
ARSF	< 1e-07	< 1e-07	1.66	5.01	0.33
GABRA3	< 1e-07	< 1e-07	1.59	4.84	0.33
GBP6	< 1e-07	< 1e-07	2.75	8.37	0.33
TMEM37	< 1e-07	< 1e-07	36.56	110.7	0.33
MTMR8	< 1e-07	< 1e-07	7.55	22.72	0.33
MCC	< 1e-07	< 1e-07	386.79	1160.48	0.33
CYP19A1	< 1e-07	< 1e-07	1.91	5.85	0.33
C15orf59	< 1e-07	< 1e-07	76.31	231.5	0.33
MYOF	< 1e-07	< 1e-07	1270.01	3822.84	0.33
NRXN3	< 1e-07	< 1e-07	112.91	346	0.33
MSRB3	< 1e-07	< 1e-07	943.83	2832.77	0.33
USP44	< 1e-07	< 1e-07	7.06	21.35	0.33
TNS1	< 1e-07	< 1e-07	5955.67	17843.2	0.33
BHMT2	< 1e-07	< 1e-07	66.72	203.32	0.33
ZNF488	< 1e-07	< 1e-07	6.13	18.73	0.33
ARMCX1	< 1e-07	< 1e-07	294.72	902.84	0.33
RGS13	< 1e-07	< 1e-07	7	21.41	0.33
RAB40A	< 1e-07	< 1e-07	12.11	36.71	0.33
RASGRF1	< 1e-07	< 1e-07	8.42	25.18	0.33
JPH2	< 1e-07	< 1e-07	424.68	1272.26	0.33
ACSL6	< 1e-07	< 1e-07	7.48	22.57	0.33
C20orf200	< 1e-07	< 1e-07	25.31	77.59	0.33
COL23A1	< 1e-07	< 1e-07	41.1	122.71	0.33
FRMD3	< 1e-07	< 1e-07	14.21	43.36	0.33
KIAA1644	< 1e-07	< 1e-07	96.39	292.27	0.33
HOXB8	< 1e-07	< 1e-07	3.59	10.99	0.33
FLJ45983	< 1e-07	< 1e-07	4.15	12.61	0.33
ID1	< 1e-07	< 1e-07	627.09	1924.99	0.33
IL1RL2	< 1e-07	< 1e-07	7.88	23.6	0.33
CHRNA7	< 1e-07	< 1e-07	4.85	14.78	0.33
SMTNL2	< 1e-07	< 1e-07	9.9	29.63	0.33
PRSS16	< 1e-07	< 1e-07	107.66	322.26	0.33
SEMA3D	< 1e-07	< 1e-07	123.88	376.37	0.33
SCN7A	< 1e-07	< 1e-07	72.72	222.57	0.33
KCNJ16	< 1e-07	< 1e-07	3	9.05	0.33
HECW1	< 1e-07	< 1e-07	21.51	65.36	0.33
IL6ST	< 1e-07	4.08e-07	482.2	1444.96	0.33
DMBT1	1e-07	4.08e-07	5.84	17.59	0.33
PRICKLE2	< 1e-07	< 1e-07	270.04	843.31	0.32
C14orf64	< 1e-07	< 1e-07	4.27	13.16	0.32
UNC5B	< 1e-07	< 1e-07	414.16	1278.1	0.32
C1orf114	< 1e-07	< 1e-07	11.93	37.54	0.32
G0S2	< 1e-07	< 1e-07	71.91	225.67	0.32
CCDC8	< 1e-07	< 1e-07	147.93	464	0.32
PIPOX	< 1e-07	< 1e-07	26.78	83.79	0.32
CTF1	< 1e-07	< 1e-07	100.18	312.41	0.32
VWCE	< 1e-07	< 1e-07	11.5	35.91	0.32
ME1	< 1e-07	< 1e-07	131.35	408.11	0.32
SLC47A1	< 1e-07	< 1e-07	42.81	132.12	0.32
B3GNT8	< 1e-07	< 1e-07	34.06	107.48	0.32
PGF	< 1e-07	< 1e-07	70.03	219.98	0.32
ACSF2	< 1e-07	< 1e-07	202.45	627.71	0.32
CDH23	< 1e-07	< 1e-07	26.73	82.59	0.32
NAV2	< 1e-07	< 1e-07	209.89	650.76	0.32
ZNF516	< 1e-07	< 1e-07	171.24	534.62	0.32
OPCML	< 1e-07	< 1e-07	2.81	8.72	0.32
FAM163A	< 1e-07	< 1e-07	2.51	7.75	0.32
ASXL3	< 1e-07	< 1e-07	15.57	47.96	0.32
ROR2	< 1e-07	< 1e-07	313.38	969.45	0.32
KIT	< 1e-07	< 1e-07	116.36	360.84	0.32
PGR	< 1e-07	< 1e-07	138.89	437.31	0.32
BDNF	< 1e-07	< 1e-07	25.28	78.9	0.32
SPON1	< 1e-07	< 1e-07	305.97	960.14	0.32
ASB2	< 1e-07	< 1e-07	209.66	655.97	0.32
RNF165	< 1e-07	< 1e-07	29.4	91.21	0.32
CEND1	< 1e-07	< 1e-07	21.09	64.95	0.32
C7orf58	< 1e-07	< 1e-07	363.4	1132.64	0.32
ADCY5	< 1e-07	< 1e-07	193.19	594.61	0.32
FAM110C	< 1e-07	< 1e-07	7.02	22.25	0.32
RGS9	< 1e-07	< 1e-07	29.13	91.75	0.32
PRSS35	< 1e-07	< 1e-07	6.05	19.08	0.32
HSPB6	< 1e-07	< 1e-07	1225.84	3803.71	0.32
EFCAB1	< 1e-07	< 1e-07	31.35	97.16	0.32
ZNF536	< 1e-07	< 1e-07	12.71	40.2	0.32
CYP27A1	< 1e-07	< 1e-07	662.31	2068.8	0.32
WSCD2	< 1e-07	< 1e-07	73.74	227.13	0.32
PYGM	< 1e-07	< 1e-07	169.83	537.82	0.32
MASP1	< 1e-07	< 1e-07	489.82	1534.99	0.32
ANO4	< 1e-07	< 1e-07	67.73	208.68	0.32
S100B	< 1e-07	< 1e-07	26.61	83.06	0.32
HOXD11	< 1e-07	< 1e-07	33.35	105.09	0.32
LOC440173	< 1e-07	< 1e-07	3.8	11.9	0.32
APOBEC2	< 1e-07	< 1e-07	3.6	11.4	0.32
CALML3	2e-07	7.86e-07	29.93	92.71	0.32
FAM55D	2.2e-06	7.52e-06	6.79	21.29	0.32
AFAP1L2	< 1e-07	< 1e-07	282.17	902.12	0.31
ATP6V1G3	< 1e-07	< 1e-07	1.39	4.42	0.31
FRMD6	< 1e-07	< 1e-07	573.72	1822.26	0.31
GATM	< 1e-07	< 1e-07	134.14	428.15	0.31
POU3F1	< 1e-07	< 1e-07	4.44	14.18	0.31
PLLP	< 1e-07	< 1e-07	94.95	301.78	0.31
FOXI2	< 1e-07	< 1e-07	2.34	7.45	0.31
SOX15	< 1e-07	< 1e-07	47.61	154.48	0.31
RBP1	< 1e-07	< 1e-07	153.05	487.61	0.31
BAI3	< 1e-07	< 1e-07	6.68	21.69	0.31
RASL12	< 1e-07	< 1e-07	503.67	1640.66	0.31
TRPC6	< 1e-07	< 1e-07	31.73	101.96	0.31
FBXO17	< 1e-07	< 1e-07	135.48	430.48	0.31
LONRF3	< 1e-07	< 1e-07	14.2	46.55	0.31
DMD	< 1e-07	< 1e-07	412.8	1335.39	0.31
HCN4	< 1e-07	< 1e-07	4.75	15.51	0.31
PCDH9	< 1e-07	< 1e-07	29.26	93.57	0.31
AHNAK2	< 1e-07	< 1e-07	497.95	1597.06	0.31
TEPP	< 1e-07	< 1e-07	2.7	8.81	0.31
EPHA2	< 1e-07	< 1e-07	191.98	619.37	0.31
KCNMB1	< 1e-07	< 1e-07	515.45	1682.47	0.31
SLC8A1	< 1e-07	< 1e-07	387.64	1250.65	0.31
PKD1L2	< 1e-07	< 1e-07	1.8	5.71	0.31
MAT1A	< 1e-07	< 1e-07	3.11	9.88	0.31
ZNF804A	< 1e-07	< 1e-07	14.74	47.63	0.31
GSTM5	< 1e-07	< 1e-07	142.14	455.28	0.31
GALNT9	< 1e-07	< 1e-07	5.56	17.67	0.31
FGF10	< 1e-07	< 1e-07	3.99	12.91	0.31
VEPH1	< 1e-07	< 1e-07	7.95	26.02	0.31
PRIMA1	< 1e-07	< 1e-07	75.71	241.69	0.31
PRODH	< 1e-07	< 1e-07	21.83	70.4	0.31
ITGB3	< 1e-07	< 1e-07	76.89	247.62	0.31
SPOCK3	< 1e-07	< 1e-07	435.95	1412.02	0.31
ATRNL1	< 1e-07	< 1e-07	50.71	161.03	0.31
LASS3	< 1e-07	< 1e-07	5.3	16.95	0.31
TGM1	< 1e-07	< 1e-07	26.67	86.08	0.31
IQSEC3	< 1e-07	< 1e-07	15.06	48.38	0.31
LIPG	< 1e-07	< 1e-07	36.02	115.96	0.31
CNN1	< 1e-07	< 1e-07	5877.94	18979.5	0.31
LGI3	< 1e-07	< 1e-07	19.02	60.87	0.31
SYT9	< 1e-07	< 1e-07	23.8	75.84	0.31
CYP4F3	< 1e-07	< 1e-07	5.06	16.48	0.31
SLITRK2	< 1e-07	< 1e-07	9.48	30.85	0.31
PALM3	< 1e-07	< 1e-07	23.98	76.44	0.31
P2RX1	< 1e-07	< 1e-07	76.26	244.24	0.31
GJB3	< 1e-07	< 1e-07	33.72	109.33	0.31
SGCG	< 1e-07	< 1e-07	8.34	26.92	0.31
FADS2	< 1e-07	< 1e-07	1854.01	5895.36	0.31
C4orf19	< 1e-07	< 1e-07	38.78	126.5	0.31
NTF4	< 1e-07	< 1e-07	22.16	71.54	0.31
SV2B	< 1e-07	< 1e-07	52.43	167.24	0.31
POF1B	< 1e-07	< 1e-07	36.38	118.49	0.31
TG	< 1e-07	< 1e-07	42.17	135.43	0.31
KRT14	< 1e-07	4.08e-07	327.82	1073.51	0.31
WFDC5	< 1e-07	4.08e-07	5.46	17.67	0.31
ITGA8	3e-07	1.16e-06	128.28	419.6	0.31
CARTPT	6e-07	2.22e-06	9	29.35	0.31
SHISA9	4.5e-06	1.47e-05	42.42	137.38	0.31
GNAZ	< 1e-07	< 1e-07	163.01	535.1	0.3
CCDC85A	< 1e-07	< 1e-07	31.56	105.31	0.3
MAMLD1	< 1e-07	< 1e-07	67.32	223.04	0.3
KRT24	< 1e-07	< 1e-07	1.3	4.28	0.3
ZNF185	< 1e-07	< 1e-07	601.06	2021.16	0.3
C11orf45	< 1e-07	< 1e-07	23.46	78.83	0.3
GCOM1	< 1e-07	< 1e-07	235.2	790	0.3
TSPAN18	< 1e-07	< 1e-07	284.43	939.75	0.3
PLAG1	< 1e-07	< 1e-07	30.29	100.56	0.3
CBLN4	< 1e-07	< 1e-07	2.17	7.27	0.3
C5orf4	< 1e-07	< 1e-07	370.96	1224.69	0.3
NPFFR2	< 1e-07	< 1e-07	1.52	5.13	0.3
ABCG2	< 1e-07	< 1e-07	162.64	541.76	0.3
CXorf57	< 1e-07	< 1e-07	10.7	35.58	0.3
TRPM3	< 1e-07	< 1e-07	3.01	9.91	0.3
MPP2	< 1e-07	< 1e-07	110.71	364.36	0.3
MAMDC2	< 1e-07	< 1e-07	73.09	240	0.3
ITPRIPL1	< 1e-07	< 1e-07	16.98	56.26	0.3
ZNF204P	< 1e-07	< 1e-07	98.3	325.09	0.3
GALR1	< 1e-07	< 1e-07	4.22	14.09	0.3
KCNAB1	< 1e-07	< 1e-07	163.67	538.7	0.3
SORBS1	< 1e-07	< 1e-07	1944.46	6398.85	0.3
SLC46A2	< 1e-07	< 1e-07	4.01	13.47	0.3
P2RY2	< 1e-07	< 1e-07	14.9	50.09	0.3
FHL1	< 1e-07	< 1e-07	2216.95	7499.49	0.3
C18orf34	< 1e-07	< 1e-07	15.82	52.56	0.3
DGKG	< 1e-07	< 1e-07	20.27	67.86	0.3
PCYT1B	< 1e-07	< 1e-07	17.73	58.58	0.3
SEMA3A	< 1e-07	< 1e-07	26.35	88.6	0.3
CYSLTR2	< 1e-07	< 1e-07	6.34	20.85	0.3
GLIS1	< 1e-07	< 1e-07	49.08	164.05	0.3
PTCHD1	< 1e-07	< 1e-07	29.15	97.58	0.3
FOXP2	< 1e-07	< 1e-07	15.91	53.47	0.3
ADH1B	< 1e-07	< 1e-07	42.79	143.64	0.3
CRISP1	< 1e-07	< 1e-07	1.38	4.67	0.3
BCHE	< 1e-07	< 1e-07	46.54	154.02	0.3
DES	< 1e-07	< 1e-07	18000.5	60861.2	0.3
NCCRP1	< 1e-07	< 1e-07	12.6	41.69	0.3
NRXN1	< 1e-07	< 1e-07	28.39	94.43	0.3
PMP2	< 1e-07	< 1e-07	9.95	33.4	0.3
SLC13A2	< 1e-07	< 1e-07	2.1	7.06	0.3
DSC3	< 1e-07	< 1e-07	232.83	788.39	0.3
SLITRK3	< 1e-07	< 1e-07	10.48	34.97	0.3
EDIL3	< 1e-07	< 1e-07	46.83	154.81	0.3
CRABP1	< 1e-07	< 1e-07	6.27	20.99	0.3
B3GNT3	< 1e-07	< 1e-07	31.97	106.42	0.3
MYOT	< 1e-07	< 1e-07	11.14	36.91	0.3
SLPI	< 1e-07	< 1e-07	237.7	803.14	0.3
CXCL17	1.3e-06	4.61e-06	42.02	139.29	0.3
SLC7A4	2.3e-06	7.83e-06	52.45	173.34	0.3
GPRC5B	< 1e-07	< 1e-07	258.2	899.9	0.29
PAQR8	< 1e-07	< 1e-07	155.33	528.63	0.29
CAV1	< 1e-07	< 1e-07	1095.54	3769.82	0.29
ZNF154	< 1e-07	< 1e-07	25.31	86.97	0.29
ANO1	< 1e-07	< 1e-07	490.74	1708.07	0.29
ARL4D	< 1e-07	< 1e-07	99.33	346.74	0.29
AKR1B1	< 1e-07	< 1e-07	391.09	1334.95	0.29
PIP5K1B	< 1e-07	< 1e-07	38.51	134.94	0.29
C16orf74	< 1e-07	< 1e-07	24.12	82.52	0.29
TPRXL	< 1e-07	< 1e-07	5.72	19.72	0.29
SNAI2	< 1e-07	< 1e-07	176.92	610.52	0.29
KCNQ5	< 1e-07	< 1e-07	25.62	88.46	0.29
AFF2	< 1e-07	< 1e-07	17.25	58.98	0.29
P2RX6	< 1e-07	< 1e-07	6.46	22.41	0.29
LMOD1	< 1e-07	< 1e-07	2650.61	9033.56	0.29
OCA2	< 1e-07	< 1e-07	3.96	13.51	0.29
TCEAL2	< 1e-07	< 1e-07	142.96	499.8	0.29
NIPAL4	< 1e-07	< 1e-07	11.79	41.28	0.29
PLCL1	< 1e-07	< 1e-07	137.99	481.63	0.29
B3GALT2	< 1e-07	< 1e-07	40.76	140.1	0.29
LPHN3	< 1e-07	< 1e-07	19.31	67.59	0.29
EDDM3A	< 1e-07	< 1e-07	1.08	3.68	0.29
KCNB1	< 1e-07	< 1e-07	21.93	74.54	0.29
FAM46B	< 1e-07	< 1e-07	116.01	406.2	0.29
FAM83C	< 1e-07	< 1e-07	2.6	8.88	0.29
FOXQ1	< 1e-07	< 1e-07	68.21	231.59	0.29
CCNI2	< 1e-07	< 1e-07	5.27	18.17	0.29
STXBP5L	< 1e-07	< 1e-07	47.86	165.81	0.29
GPR109B	< 1e-07	< 1e-07	12.92	44.31	0.29
FLNC	< 1e-07	< 1e-07	3292.3	11270.2	0.29
RGS7BP	< 1e-07	< 1e-07	37.25	127.75	0.29
C1QL1	< 1e-07	< 1e-07	7.41	25.21	0.29
CEL	< 1e-07	< 1e-07	20.74	71.24	0.29
FLRT3	< 1e-07	< 1e-07	223.56	776.93	0.29
BEX1	< 1e-07	< 1e-07	23.09	78.27	0.29
GATA5	< 1e-07	< 1e-07	24.89	84.57	0.29
DDR2	< 1e-07	< 1e-07	92.95	315.75	0.29
CNTN1	< 1e-07	< 1e-07	148.9	510.31	0.29
NEFM	< 1e-07	< 1e-07	9.11	31.79	0.29
DSG3	< 1e-07	< 1e-07	9.17	31.7	0.29
WDR72	< 1e-07	< 1e-07	4.58	15.64	0.29
SLC5A8	< 1e-07	4.08e-07	9.21	31.52	0.29
KRT15	5.3e-06	1.71e-05	960.97	3295.65	0.29
NKAPL	< 1e-07	< 1e-07	8.24	29.63	0.28
COLEC10	< 1e-07	< 1e-07	1.58	5.68	0.28
SCARA3	< 1e-07	< 1e-07	513.2	1805.36	0.28
TRIM9	< 1e-07	< 1e-07	8.56	30.34	0.28
MRO	< 1e-07	< 1e-07	7.62	26.99	0.28
EVX2	< 1e-07	< 1e-07	2	7.08	0.28
FAM176A	< 1e-07	< 1e-07	9.52	33.51	0.28
APOBEC3G	< 1e-07	< 1e-07	106.83	384.05	0.28
SAMD12	< 1e-07	< 1e-07	120.24	422.31	0.28
PPP1R3C	< 1e-07	< 1e-07	164.72	581.91	0.28
FAM107A	< 1e-07	< 1e-07	624.57	2207.26	0.28
RBMS3	< 1e-07	< 1e-07	21.84	77.47	0.28
HFE	< 1e-07	< 1e-07	54.84	196.52	0.28
EYA4	< 1e-07	< 1e-07	68.05	240.1	0.28
PDZRN4	< 1e-07	< 1e-07	126.11	456.99	0.28
SYT10	< 1e-07	< 1e-07	3.31	11.76	0.28
ALDH1A2	< 1e-07	< 1e-07	260.93	921.06	0.28
ACSS3	< 1e-07	< 1e-07	72.78	259.89	0.28
C9orf125	< 1e-07	< 1e-07	96.27	343.03	0.28
FILIP1	< 1e-07	< 1e-07	34.24	122.64	0.28
FBXL21	< 1e-07	< 1e-07	2.17	7.79	0.28
GPR126	< 1e-07	< 1e-07	123.9	441.39	0.28
ACTG2	< 1e-07	< 1e-07	13024.5	46902.3	0.28
NRK	< 1e-07	< 1e-07	44.16	155.81	0.28
ITGB6	< 1e-07	< 1e-07	127.03	450.69	0.28
DMKN	< 1e-07	< 1e-07	99.65	351.34	0.28
PPP1R1A	< 1e-07	< 1e-07	32.22	116.76	0.28
D4S234E	< 1e-07	< 1e-07	122.38	438.41	0.28
ASTN1	< 1e-07	< 1e-07	7.96	28.68	0.28
ZNF750	< 1e-07	< 1e-07	100.35	356.63	0.28
GGT6	< 1e-07	< 1e-07	99.69	352.82	0.28
PLAC9	< 1e-07	< 1e-07	29.95	107.04	0.28
PTPRZ1	< 1e-07	< 1e-07	21.16	76.27	0.28
KRT7	< 1e-07	< 1e-07	480.04	1742.24	0.28
DPYS	3.2e-06	1.07e-05	19.28	69.83	0.28
C1orf190	< 1e-07	< 1e-07	29.49	107.37	0.27
KLHL4	< 1e-07	< 1e-07	5.68	20.66	0.27
ALDH1L2	< 1e-07	< 1e-07	53.55	197.97	0.27
LOC284276	< 1e-07	< 1e-07	15.8	57.52	0.27
TMEM108	< 1e-07	< 1e-07	10.76	40.21	0.27
PHYHIPL	< 1e-07	< 1e-07	55.7	205.56	0.27
RND2	< 1e-07	< 1e-07	50.79	185.56	0.27
HSPA4L	< 1e-07	< 1e-07	48.22	181.09	0.27
IQCA1	< 1e-07	< 1e-07	17.74	66.1	0.27
FABP7	< 1e-07	< 1e-07	1.98	7.25	0.27
UGT3A1	< 1e-07	< 1e-07	1.78	6.54	0.27
CPEB1	< 1e-07	< 1e-07	9.07	34	0.27
DAAM2	< 1e-07	< 1e-07	287.92	1060.09	0.27
TSLP	< 1e-07	< 1e-07	35.84	132.26	0.27
CSRNP3	< 1e-07	< 1e-07	6.04	22.65	0.27
ST6GALNAC2	< 1e-07	< 1e-07	82.14	305.45	0.27
CDHR1	< 1e-07	< 1e-07	19.89	74.7	0.27
LOC84856	< 1e-07	< 1e-07	3.8	13.9	0.27
LOC554202	< 1e-07	< 1e-07	5.57	20.62	0.27
ANO5	< 1e-07	< 1e-07	86.31	318.34	0.27
LYVE1	< 1e-07	< 1e-07	27.42	102.21	0.27
LOC255167	< 1e-07	< 1e-07	23.9	87.12	0.27
NRG1	< 1e-07	< 1e-07	12.25	45.74	0.27
PEG10	< 1e-07	< 1e-07	69.61	259.83	0.27
C1orf106	< 1e-07	< 1e-07	107.98	396.26	0.27
CRIP3	< 1e-07	< 1e-07	10.46	39.19	0.27
[truncated: 269 more rows]
