# Supplementary material for: Circulating mRNAs and miRNAs as candidate markers for the diagnosis and prognosis of prostate cancer
Source: PLoS One. 2017 Sep 14;12(9):e0184094. doi: 10.1371/journal.pone.0184094 (PMC5598937; doi:10.1371/journal.pone.0184094)
Supplement: S3 Table — (XLSX) [file pone.0184094.s003.xlsx]

## Sheet: Plan1
Table S3 Forty-nine differentially expressed miRNA in the in silico analysis
MicroRNAID	Parametric P value	FDR	Geom mean of intensities in class Tumor	Geom mean of intensities in class Normal	Fold-change
hsa-mir-375	< 1e-07	< 1e-07	396601	58817.4	6.74
hsa-mir-153-2	< 1e-07	< 1e-07	109.82	22.2	4.95
hsa-mir-182	< 1e-07	< 1e-07	72615.3	14835.6	4.89
hsa-mir-96	< 1e-07	< 1e-07	101.06	23.21	4.35
hsa-mir-183	< 1e-07	< 1e-07	20969.7	4825.97	4.35
hsa-mir-92a-1	< 1e-07	< 1e-07	2827.86	698.8	4.05
hsa-mir-3648	< 1e-07	< 1e-07	16.49	4.67	3.53
hsa-mir-200c	< 1e-07	< 1e-07	49548.3	14878.6	3.33
hsa-mir-615	< 1e-07	< 1e-07	4.73	1.45	3.25
hsa-mir-153-1	< 1e-07	< 1e-07	10.27	3.23	3.18
hsa-mir-93	< 1e-07	< 1e-07	13173.5	4190.77	3.14
hsa-mir-3074	< 1e-07	< 1e-07	18.06	6.33	2.85
hsa-mir-20a	< 1e-07	< 1e-07	925.61	330.75	2.8
hsa-mir-148a	< 1e-07	< 1e-07	236706	85496.4	2.77
hsa-mir-106a	< 1e-07	< 1e-07	326.64	127.93	2.55
hsa-mir-708	< 1e-07	< 1e-07	103.83	41.73	2.49
hsa-mir-146b	< 1e-07	< 1e-07	1028.99	424.64	2.42
hsa-mir-141	< 1e-07	< 1e-07	5602.93	2331.31	2.4
hsa-mir-19b-2	< 1e-07	< 1e-07	589.49	254.44	2.32
hsa-mir-3653	< 1e-07	< 1e-07	23.2	10.13	2.29
hsa-mir-3651	< 1e-07	< 1e-07	3.59	1.58	2.27
hsa-mir-500a	< 1e-07	< 1e-07	657.7	290.57	2.26
hsa-mir-25	< 1e-07	< 1e-07	26110	11659.6	2.24
hsa-mir-20b	< 1e-07	< 1e-07	667.6	300.51	2.22
hsa-mir-425	< 1e-07	< 1e-07	383.36	174.95	2.19
hsa-mir-7-1	< 1e-07	< 1e-07	84.86	38.85	2.18
hsa-mir-1304	< 1e-07	< 1e-07	3.14	1.49	2.11
hsa-mir-92a-2	< 1e-07	< 1e-07	26858.2	12931	2.08
hsa-mir-592	4.1e-06	3.57e-05	4.95	2.44	2.03
hsa-mir-326	< 1e-07	< 1e-07	9.57	19.58	0.49
hsa-mir-889	< 1e-07	< 1e-07	46.91	97.73	0.48
hsa-mir-378c	< 1e-07	< 1e-07	25.32	52.69	0.48
hsa-mir-488	< 1e-07	< 1e-07	1.59	3.47	0.46
hsa-mir-450b	< 1e-07	< 1e-07	17.59	40.8	0.43
hsa-mir-222	< 1e-07	< 1e-07	176.74	415.6	0.43
hsa-mir-891a	5e-07	5.13e-06	12.78	30.46	0.42
hsa-mir-204	< 1e-07	< 1e-07	68.42	167.45	0.41
hsa-mir-1274b	< 1e-07	1.14e-06	5.66	13.69	0.41
hsa-mir-143	< 1e-07	< 1e-07	1.34254e+06	3.35822e+06	0.4
hsa-mir-205	1.32e-05	9.86e-05	1841.18	5095.87	0.36
hsa-mir-873	< 1e-07	< 1e-07	1.38	4.04	0.34
hsa-mir-221	< 1e-07	< 1e-07	693.36	2024.31	0.34
hsa-mir-675	< 1e-07	< 1e-07	6.67	21.74	0.31
hsa-mir-133a-2	< 1e-07	< 1e-07	15.82	57.03	0.28
hsa-mir-133b	< 1e-07	< 1e-07	61.61	226.24	0.27
hsa-mir-184	< 1e-07	< 1e-07	4.59	21.94	0.21
hsa-mir-490	< 1e-07	< 1e-07	2.2	11.08	0.2
hsa-mir-187	< 1e-07	< 1e-07	16.02	104.28	0.15
hsa-mir-23c	< 1e-07	< 1e-07	3.91	33.94	0.12
